# Supplementary material for: Mining functional subgraphs from cancer protein-protein interaction networks
Source: BMC Syst Biol. 2012 Dec 17;6(Suppl 3):S2. doi: 10.1186/1752-0509-6-S3-S2 (PMC3524085; doi:10.1186/1752-0509-6-S3-S2)
Supplement: Additional file 1 — List of 2-node subgraphs. [file 1752-0509-6-S3-S2-S1.xls]

## Sheet: 2edge
2-edge subgraphs: 232
subgraph 0
TPM1-ACTB
ACTB-GSN
subgraph 1
ACTB-TPM3
ACTB-GSN
subgraph 2
ACTB-CCT5
ACTB-GSN
subgraph 3
ACTB-SPTAN1
ACTB-GSN
subgraph 4
ACTR1B-ACTB
ACTB-GSN
subgraph 5
ACTG1-ACTB
ACTB-GSN
subgraph 6
ACTB-ACTB
ACTB-GSN
subgraph 7
ACTB-ACTC1
ACTB-GSN
subgraph 8
ACTB-GSN
ACTB-ACTA1
subgraph 9
TPM3-ACTA1
GSN-ACTA1
subgraph 10
CCT5-ACTA1
GSN-ACTA1
subgraph 11
SPTAN1-ACTA1
GSN-ACTA1
subgraph 12
ACTR1B-ACTA1
GSN-ACTA1
subgraph 13
ACTB-ACTA1
GSN-ACTA1
subgraph 14
GSN-ACTA1
ACTA1-ACTA1
subgraph 15
LAMA2-DAG1
DAG1-UTRN
subgraph 16
LAMA2-DAG1
DAG1-DAG1
subgraph 17
UTRN-DAG1
LAMA2-DAG1
subgraph 18
LAMA2-DAG1
DAG1-DAG1
subgraph 19
STAT5B-STAT3
RBM8A-STAT3
subgraph 20
RBM8A-STAT3
STAT3-STAT5A
subgraph 21
STAT5B-STAT3
RBM8A-STAT3
subgraph 22
RBM8A-STAT3
STAT3-STAT5A
subgraph 23
NASP-HIST1H3G
HIST1H3G-HIST1H3G
subgraph 24
NASP-HIST1H3G
HIST1H3G-HIST1H3G
subgraph 25
HIST1H3G-HIST1H3G
HIST1H3G-HIST1H4J
subgraph 26
NASP-HIST2H3A
HIST2H3A-HIST2H3A
subgraph 27
NASP-HIST2H3A
HIST2H3A-HIST2H3A
subgraph 28
HIST2H3A-HIST2H3A
HIST2H3A-HIST1H4J
subgraph 29
STAT5B-STAT5B
STAT5B-STAT3
subgraph 30
STAT5B-NR3C1
STAT5B-STAT3
subgraph 31
STAT5B-CREBBP
STAT5B-STAT3
subgraph 32
STAT5B-NCOR2
STAT5B-STAT3
subgraph 33
STAT3-STAT5A
STAT5A-STAT5A
subgraph 34
NR3C1-STAT5A
STAT3-STAT5A
subgraph 35
CREBBP-STAT5A
STAT3-STAT5A
subgraph 36
NCOR2-STAT5A
STAT3-STAT5A
subgraph 37
UTRN-DAG1
DAG1-DAG1
subgraph 38
DAG1-DAG1
DAG1-UTRN
subgraph 39
ACTB-ACTC1
MYLK-ACTC1
subgraph 40
ACTB-ACTA1
MYLK-ACTA1
subgraph 41
NASP-HIST1H3G
NASP-HIST2H3A
subgraph 42
NASP-HIST1H3G
NASP-HIST1H3G
subgraph 43
NASP-HIST1H3G
HIST1H3G-HIST1H4J
subgraph 44
NASP-HIST2H3A
NASP-HIST2H3A
subgraph 45
NASP-HIST2H3A
HIST2H3A-HIST1H4J
subgraph 46
NASP-HIST1H3G
NASP-HIST2H3A
subgraph 47
NASP-HIST1H3G
HIST1H3G-HIST1H4J
subgraph 48
NASP-HIST2H3A
HIST2H3A-HIST1H4J
subgraph 49
CREBBP-CREB1
CREBBP-NCOA3
subgraph 50
CREBBP-CREB1
CREBBP-NCOA3
subgraph 51
TUBA3D-MYC
MYC-MYCBP2
subgraph 52
MYC-TUBA1B
MYC-MYCBP2
subgraph 53
MYC-TUBA8
MYC-MYCBP2
subgraph 54
MYC-TUBA1A
MYC-MYCBP2
subgraph 55
MYC-MYCBP2
MYC-TUBA4A
subgraph 56
MYC-SP1
MYC-MYCBP2
subgraph 57
MYC-MAX
MYC-MYCBP2
subgraph 58
MYCBP2-MYC
MYC-HEATR1
subgraph 59
MYCBP2-MYC
MYC-HEATR1
subgraph 60
MYCBP2-MYC
MYC-TUBA4A
subgraph 61
MYCBP2-MYC
MYC-SP1
subgraph 62
MAX-MYC
MYCBP2-MYC
subgraph 63
MYCBP2-MYC
MAX-MYC
subgraph 64
MYC-HEATR1
MYC-MYCBP2
subgraph 65
MYC-HEATR1
MYC-MYCBP2
subgraph 66
MYC-MYCBP2
MYC-TUBA4A
subgraph 67
MYC-SP1
MYC-MYCBP2
subgraph 68
MAX-MYC
MYC-MYCBP2
subgraph 69
MAX-MYC
MYC-MYCBP2
subgraph 70
RELA-CREBBP
RELA-NCOA3
subgraph 71
RELA-NCOA3
CREBBP-NCOA3
subgraph 72
RELA-NCOA3
CREBBP-NCOA3
subgraph 73
RELA-RELA
RELA-NCOA3
subgraph 74
RELA-CREBBP
RELA-NCOA3
subgraph 75
CREBBP-NCOA3
RELA-NCOA3
subgraph 76
RELA-NCOA3
CREBBP-NCOA3
subgraph 77
RELA-RELA
RELA-NCOA3
subgraph 78
NR3C1-NR3C1
NR3C1-NCOA1
subgraph 79
NR3C1-NR3C1
NR3C1-NCOA1
subgraph 80
PLEC-ACTG1
ACTG1-DYNLL1
subgraph 81
PLEC-ACTG1
ACTG1-ACTB
subgraph 82
PLEC-ACTC1
ACTC1-DYNLL1
subgraph 83
PLEC-ACTC1
ACTB-ACTC1
subgraph 84
TPM1-ACTB
ACTB-CCT5
subgraph 85
TPM1-ACTB
ACTB-SPTAN1
subgraph 86
TPM1-ACTB
ACTR1B-ACTB
subgraph 87
TPM1-ACTB
ACTG1-ACTB
subgraph 88
TPM1-ACTB
ACTB-ACTB
subgraph 89
TPM1-ACTB
ACTB-ACTC1
subgraph 90
TPM1-ACTB
ACTB-ACTA1
subgraph 91
ACTB-TPM3
ACTB-CCT5
subgraph 92
ACTB-TPM3
ACTB-SPTAN1
subgraph 93
ACTR1B-ACTB
ACTB-TPM3
subgraph 94
ACTG1-ACTB
ACTB-TPM3
subgraph 95
ACTB-ACTB
ACTB-TPM3
subgraph 96
ACTB-TPM3
ACTB-ACTC1
subgraph 97
ACTB-TPM3
ACTB-ACTA1
subgraph 98
TPM3-ACTA1
CCT5-ACTA1
subgraph 99
TPM3-ACTA1
SPTAN1-ACTA1
subgraph 100
ACTR1B-ACTA1
TPM3-ACTA1
subgraph 101
ACTB-ACTA1
TPM3-ACTA1
subgraph 102
TPM3-ACTA1
ACTA1-ACTA1
subgraph 103
STAT5B-STAT5B
STAT5B-NR3C1
subgraph 104
STAT5B-STAT5B
STAT5B-CREBBP
subgraph 105
STAT5B-STAT5B
STAT5B-NCOR2
subgraph 106
NR3C1-STAT5A
STAT5A-STAT5A
subgraph 107
CREBBP-STAT5A
STAT5A-STAT5A
subgraph 108
NCOR2-STAT5A
STAT5A-STAT5A
subgraph 109
TUBG1-TUBA3D
TUBA3D-MYC
subgraph 110
TUBG1-TUBA1B
MYC-TUBA1B
subgraph 111
ACTB-CCT5
ACTB-SPTAN1
subgraph 112
ACTR1B-ACTB
ACTB-CCT5
subgraph 113
ACTG1-ACTB
ACTB-CCT5
subgraph 114
ACTB-ACTB
ACTB-CCT5
subgraph 115
ACTB-CCT5
ACTB-ACTC1
subgraph 116
ACTB-CCT5
ACTB-ACTA1
subgraph 117
CCT5-ACTA1
SPTAN1-ACTA1
subgraph 118
ACTR1B-ACTA1
CCT5-ACTA1
subgraph 119
ACTB-ACTA1
CCT5-ACTA1
subgraph 120
CCT5-ACTA1
ACTA1-ACTA1
subgraph 121
STRN3-CALM1
CALM1-MYO10
subgraph 122
CALM1-STRN3
CALM1-MYO10
subgraph 123
RELA-CALM1
CALM1-MYO10
subgraph 124
RELA-CALM1
CALM1-MYO10
subgraph 125
STRN3-CALM1
CALM1-MYO10
subgraph 126
CALM1-STRN3
CALM1-MYO10
subgraph 127
RELA-CALM1
CALM1-MYO10
subgraph 128
RELA-CALM1
CALM1-MYO10
subgraph 129
STAT5B-CREBBP
NCOA1-CREBBP
subgraph 130
NCOA1-CREBBP
CREBBP-STAT5A
subgraph 131
RELA-CREBBP
NCOA1-CREBBP
subgraph 132
RELA-CREBBP
NCOA1-CREBBP
subgraph 133
STAT5B-CREBBP
CREBBP-NCOA1
subgraph 134
CREBBP-NCOA1
CREBBP-STAT5A
subgraph 135
RELA-CREBBP
CREBBP-NCOA1
subgraph 136
RELA-CREBBP
CREBBP-NCOA1
subgraph 137
MAX-MYC
MYC-HEATR1
subgraph 138
MAX-MYC
MYC-HEATR1
subgraph 139
MAX-MYC
MYC-HEATR1
subgraph 140
MAX-MYC
MYC-HEATR1
subgraph 141
RELA-CALM1
STRN3-CALM1
subgraph 142
STRN3-CALM1
RELA-CALM1
subgraph 143
RELA-CALM1
CALM1-STRN3
subgraph 144
RELA-CALM1
CALM1-STRN3
subgraph 145
ACTG1-ACTG1
ACTG1-DYNLL1
subgraph 146
ACTG1-ACTB
ACTG1-DYNLL1
subgraph 147
ACTG1-ACTB
ACTB-DYNLL1
subgraph 148
ACTB-ACTB
ACTB-DYNLL1
subgraph 149
ACTB-ACTC1
ACTB-DYNLL1
subgraph 150
ACTB-ACTA1
ACTB-DYNLL1
subgraph 151
ACTB-ACTC1
ACTC1-DYNLL1
subgraph 152
TUBA3D-MYC
MYC-TUBA1B
subgraph 153
TUBA3D-MYC
MYC-TUBA8
subgraph 154
TUBA3D-MYC
MYC-TUBA1A
subgraph 155
TUBA3D-MYC
MYC-TUBA4A
subgraph 156
TUBA3D-MYC
MYC-SP1
subgraph 157
TUBA3D-MYC
MYC-MAX
subgraph 158
RELA-TUBA3D
TUBA3D-MYC
subgraph 159
MYC-TUBA1B
MYC-TUBA8
subgraph 160
MYC-TUBA1B
MYC-TUBA1A
subgraph 161
MYC-TUBA1B
MYC-TUBA4A
subgraph 162
MYC-TUBA1B
MYC-SP1
subgraph 163
MYC-MAX
MYC-TUBA1B
subgraph 164
MYC-TUBA8
MYC-TUBA1A
subgraph 165
MYC-TUBA8
MYC-TUBA4A
subgraph 166
MYC-TUBA8
MYC-SP1
subgraph 167
MYC-MAX
MYC-TUBA8
subgraph 168
MYC-TUBA1A
MYC-TUBA4A
subgraph 169
MYC-TUBA1A
MYC-SP1
subgraph 170
MYC-MAX
MYC-TUBA1A
subgraph 171
RELA-TUBA1A
MYC-TUBA1A
subgraph 172
MYC-TUBA1A
TUBB2A-TUBA1A
subgraph 173
MYC-SP1
MYC-TUBA4A
subgraph 174
MYC-MAX
MYC-TUBA4A
subgraph 175
MYC-TUBA4A
TUBB2A-TUBA4A
subgraph 176
MYC-SP1
MYC-TUBA4A
subgraph 177
MAX-MYC
MYC-TUBA4A
subgraph 178
MAX-MYC
MYC-TUBA4A
subgraph 179
MYC-TUBA4A
TUBB2A-TUBA4A
subgraph 180
RELA-TUBA3D
RELA-TUBB2B
subgraph 181
RELA-TUBB2B
RELA-TUBA1A
subgraph 182
RELA-TUBA3D
RELA-TUBB
subgraph 183
RELA-TUBB
RELA-TUBA1A
subgraph 184
RELA-TUBA3D
RELA-TUBB4
subgraph 185
RELA-TUBA1A
RELA-TUBB4
subgraph 186
STAT5B-NR3C1
STAT5B-CREBBP
subgraph 187
STAT5B-NR3C1
STAT5B-NCOR2
subgraph 188
NR3C1-STAT5A
CREBBP-STAT5A
subgraph 189
NR3C1-STAT5A
NCOR2-STAT5A
subgraph 190
RELA-CREBBP
STAT5B-CREBBP
subgraph 191
STAT5B-CREBBP
RELA-CREBBP
subgraph 192
STAT5B-NCOR2
STAT5B-CREBBP
subgraph 193
RELA-CREBBP
CREBBP-STAT5A
subgraph 194
RELA-CREBBP
CREBBP-STAT5A
subgraph 195
NCOR2-STAT5A
CREBBP-STAT5A
subgraph 196
RELA-RELA
RELA-CREBBP
subgraph 197
RELA-RELA
RELA-CREBBP
subgraph 198
RELA-RELA
RELA-CALM1
subgraph 199
RELA-RELA
RELA-CALM1
subgraph 200
ACTR1B-ACTB
ACTB-SPTAN1
subgraph 201
ACTG1-ACTB
ACTB-SPTAN1
subgraph 202
ACTB-ACTB
ACTB-SPTAN1
subgraph 203
ACTB-ACTC1
ACTB-SPTAN1
subgraph 204
ACTB-SPTAN1
ACTB-ACTA1
subgraph 205
ACTR1B-ACTA1
SPTAN1-ACTA1
subgraph 206
ACTB-ACTA1
SPTAN1-ACTA1
subgraph 207
SPTAN1-ACTA1
ACTA1-ACTA1
subgraph 208
MYC-MAX
MYC-SP1
subgraph 209
MAX-MYC
MYC-SP1
subgraph 210
MAX-MYC
MYC-SP1
subgraph 211
ACTG1-ACTB
ACTR1B-ACTB
subgraph 212
ACTR1B-ACTB
ACTB-ACTB
subgraph 213
ACTR1B-ACTB
ACTB-ACTC1
subgraph 214
ACTR1B-ACTB
ACTB-ACTA1
subgraph 215
ACTR1B-ACTA1
ACTB-ACTA1
subgraph 216
ACTR1B-ACTA1
ACTA1-ACTA1
subgraph 217
UBE2D1-BAP1
UBE2D2-BAP1
subgraph 218
UBE2D1-BAP1
UBE2D4-BAP1
subgraph 219
UBE2D1-BAP1
UBE2D3-BAP1
subgraph 220
UBE2D2-BAP1
UBE2D4-BAP1
subgraph 221
UBE2D2-BAP1
UBE2D3-BAP1
subgraph 222
UBE2D4-BAP1
UBE2D3-BAP1
subgraph 223
ACTG1-ACTG1
ACTG1-ACTB
subgraph 224
ACTG1-ACTB
ACTB-ACTB
subgraph 225
ACTB-ACTB
ACTB-ACTC1
subgraph 226
ACTB-ACTB
ACTB-ACTA1
subgraph 227
ACTB-ACTA1
ACTA1-ACTA1
subgraph 228
TUBB2A-TUBA1A
TUBB2A-TUBA1A
subgraph 229
TUBB2A-TUBA1A
TUBB2A-TUBA1A
subgraph 230
TUBB2A-TUBA1A
TUBB2A-TUBA1A
subgraph 231
TUBA1A-TUBB2A
TUBB2A-TUBA4A
Number of unique proteins in 2-edge subgraphs 54
Number of unique internal ids in 2-edge subgraphs 75
