# Supplementary material for: Mining functional subgraphs from cancer protein-protein interaction networks
Source: BMC Syst Biol. 2012 Dec 17;6(Suppl 3):S2. doi: 10.1186/1752-0509-6-S3-S2 (PMC3524085; doi:10.1186/1752-0509-6-S3-S2)
Supplement: Additional file 2 — List of 3-node subgraphs. [file 1752-0509-6-S3-S2-S2.xls]

## Sheet: 3edge
3-edge subgraphs: 780
subgraph 0
MYC-SP1
MYCBP2-MYC
MYC-SP1
subgraph 1
MYCBP2-MYC
MYC-SP1
MYC-MYCBP2
subgraph 2
MYCBP2-MYC
MYC-HEATR1
MYC-HEATR1
subgraph 3
ACTB-CCT5
CCT5-ACTA1
ACTA1-ACTA1
subgraph 4
ACTB-ACTC1
ACTB-ACTA1
ACTA1-ACTA1
subgraph 5
ACTB-GSN
GSN-ACTA1
ACTA1-ACTA1
subgraph 6
ACTB-SPTAN1
SPTAN1-ACTA1
ACTA1-ACTA1
subgraph 7
ACTG1-ACTB
ACTB-ACTA1
ACTA1-ACTA1
subgraph 8
MYCBP2-MYC
MYC-HEATR1
MYC-TUBA4A
subgraph 9
MYCBP2-MYC
MYC-HEATR1
MYC-MYCBP2
subgraph 10
ACTR1B-ACTA1
MYLK-ACTA1
ACTA1-ACTA1
subgraph 11
MYLK-ACTA1
TPM3-ACTA1
ACTA1-ACTA1
subgraph 12
MYLK-ACTC1
MYLK-ACTA1
ACTA1-ACTA1
subgraph 13
MYLK-ACTA1
GSN-ACTA1
ACTA1-ACTA1
subgraph 14
ACTB-ACTA1
MYLK-ACTA1
ACTA1-ACTA1
subgraph 15
MYLK-ACTA1
CCT5-ACTA1
ACTA1-ACTA1
subgraph 16
MYLK-ACTA1
SPTAN1-ACTA1
ACTA1-ACTA1
subgraph 17
ACTB-TPM3
TPM3-ACTA1
ACTA1-ACTA1
subgraph 18
TPM1-ACTB
ACTB-ACTA1
ACTA1-ACTA1
subgraph 19
STAT5B-NCOR2
STAT5B-CREBBP
CREBBP-CREB1
subgraph 20
STAT5B-NCOR2
STAT5B-CREBBP
CREBBP-NCOA3
subgraph 21
STAT5B-NR3C1
STAT5B-NCOR2
NR3C1-NCOA1
subgraph 22
STAT5B-NR3C1
STAT5B-NCOR2
NR3C1-NR3C1
subgraph 23
STAT5B-NR3C1
STAT5B-NCOR2
NR3C1-STAT5A
subgraph 24
STAT5B-NCOR2
STAT5B-CREBBP
CREBBP-STAT5A
subgraph 25
STAT5B-NCOR2
STAT5B-STAT3
STAT3-STAT5A
subgraph 26
STAT5B-NCOR2
STAT5B-STAT3
NCOR2-STAT5A
subgraph 27
STAT5B-NCOR2
STAT5B-CREBBP
NCOR2-STAT5A
subgraph 28
STAT5B-NR3C1
STAT5B-NCOR2
NCOR2-STAT5A
subgraph 29
STAT5B-NCOR2
NCOR2-STAT5A
STAT5A-STAT5A
subgraph 30
STAT5B-STAT5B
STAT5B-NCOR2
NCOR2-STAT5A
subgraph 31
STAT5B-NCOR2
NR3C1-STAT5A
NCOR2-STAT5A
subgraph 32
STAT5B-NCOR2
NCOR2-STAT5A
CREBBP-STAT5A
subgraph 33
STAT5B-NCOR2
NCOR2-STAT5A
STAT3-STAT5A
subgraph 34
STAT5B-STAT3
RBM8A-STAT3
RBM8A-STAT3
subgraph 35
RBM8A-STAT3
RBM8A-STAT3
STAT3-STAT5A
subgraph 36
STAT5B-STAT3
RBM8A-STAT3
STAT3-STAT5A
subgraph 37
HIST1H3G-HIST1H3G
HIST1H3G-HIST1H4J
HIST2H3A-HIST1H4J
subgraph 38
MAX-MYC
MYCBP2-MYC
MAX-MYC
subgraph 39
MYC-TUBA4A
MYCBP2-MYC
MYC-TUBA4A
subgraph 40
MYCBP2-MYC
MYC-HEATR1
MYC-TUBA4A
subgraph 41
MYC-MAX
MYCBP2-MYC
MAX-MYC
subgraph 42
MAX-MYC
MYCBP2-MYC
MYC-MYCBP2
subgraph 43
MYCBP2-MYC
MYC-HEATR1
MYC-MYCBP2
subgraph 44
MYCBP2-MYC
MAX-MYC
MYC-MYCBP2
subgraph 45
MYCBP2-MYC
MYC-MYCBP2
MYC-TUBA4A
subgraph 46
MYC-MYCBP2
MYCBP2-MYC
MYC-MYCBP2
subgraph 47
MYCBP2-MYC
MYC-HEATR1
MYC-SP1
subgraph 48
MYCBP2-MYC
MYC-SP1
MYC-HEATR1
subgraph 49
ACTB-ACTB
ACTB-ACTA1
ACTA1-ACTA1
subgraph 50
ACTR1B-ACTB
ACTB-ACTA1
ACTA1-ACTA1
subgraph 51
ACTR1B-ACTB
ACTR1B-ACTA1
ACTA1-ACTA1
subgraph 52
NASP-HIST1H3G
HIST1H3G-HIST1H4J
HIST2H3A-HIST1H4J
subgraph 53
NASP-HIST1H3G
NASP-HIST2H3A
NASP-HIST2H3A
subgraph 54
NASP-HIST1H3G
NASP-HIST1H3G
NASP-HIST2H3A
subgraph 55
NASP-HIST1H3G
NASP-HIST2H3A
NASP-HIST1H3G
subgraph 56
RELA-TUBA3D
RELA-TUBB
RELA-TUBA1A
subgraph 57
RELA-TUBA3D
RELA-TUBB2B
RELA-TUBB
subgraph 58
RELA-TUBA3D
RELA-CALM1
RELA-TUBB
subgraph 59
RELA-TUBA3D
RELA-TUBB
RELA-TUBB4
subgraph 60
RELA-RELA
RELA-TUBA3D
RELA-TUBB
subgraph 61
TUBG1-TUBA3D
RELA-TUBA3D
RELA-TUBB
subgraph 62
RELA-TUBB2B
RELA-TUBB
RELA-TUBA1A
subgraph 63
RELA-CALM1
RELA-TUBB
RELA-TUBA1A
subgraph 64
RELA-TUBB
RELA-TUBA1A
RELA-TUBB4
subgraph 65
RELA-TUBB
RELA-TUBA1A
TUBB2A-TUBA1A
subgraph 66
RELA-RELA
RELA-TUBB
RELA-TUBA1A
subgraph 67
RELA-CALM1
RELA-TUBB2B
RELA-TUBB
subgraph 68
RELA-TUBB2B
RELA-TUBB
RELA-TUBB4
subgraph 69
RELA-RELA
RELA-TUBB2B
RELA-TUBB
subgraph 70
RELA-CALM1
RELA-TUBB
RELA-TUBB4
subgraph 71
RELA-CALM1
RELA-TUBB
CALM1-MYO10
subgraph 72
RELA-RELA
RELA-CALM1
RELA-TUBB
subgraph 73
RELA-CALM1
RELA-TUBB
RELA-CALM1
subgraph 74
RELA-CALM1
RELA-TUBB
CALM1-MYO10
subgraph 75
RELA-CALM1
RELA-TUBB
STRN3-CALM1
subgraph 76
RELA-CALM1
RELA-TUBB
CALM1-STRN3
subgraph 77
RELA-RELA
RELA-TUBB
RELA-TUBB4
subgraph 78
TPM1-ACTB
ACTG1-ACTB
ACTB-TPM3
subgraph 79
TPM1-ACTB
ACTB-TPM3
ACTB-GSN
subgraph 80
TPM1-ACTB
ACTB-TPM3
ACTB-ACTC1
subgraph 81
TPM1-ACTB
ACTB-TPM3
ACTB-DYNLL1
subgraph 82
TPM1-ACTB
ACTB-TPM3
ACTB-ACTA1
subgraph 83
TPM1-ACTB
ACTB-TPM3
ACTB-SPTAN1
subgraph 84
TPM1-ACTB
ACTB-ACTB
ACTB-TPM3
subgraph 85
TPM1-ACTB
ACTR1B-ACTB
ACTB-TPM3
subgraph 86
TPM1-ACTB
ACTB-TPM3
TPM3-ACTA1
subgraph 87
TPM1-ACTB
ACTB-TPM3
ACTB-CCT5
subgraph 88
TPM1-ACTB
ACTB-ACTA1
MYLK-ACTA1
subgraph 89
TPM1-ACTB
ACTG1-ACTB
ACTB-ACTC1
subgraph 90
TPM1-ACTB
ACTG1-ACTB
ACTB-DYNLL1
subgraph 91
TPM1-ACTB
ACTG1-ACTB
ACTB-ACTA1
subgraph 92
TPM1-ACTB
ACTG1-ACTG1
ACTG1-ACTB
subgraph 93
TPM1-ACTB
ACTB-ACTA1
SPTAN1-ACTA1
subgraph 94
TPM1-ACTB
ACTB-SPTAN1
SPTAN1-ACTA1
subgraph 95
TPM1-ACTB
ACTB-GSN
GSN-ACTA1
subgraph 96
TPM1-ACTB
ACTB-GSN
ACTB-DYNLL1
subgraph 97
TPM1-ACTB
ACTB-ACTC1
ACTB-DYNLL1
subgraph 98
TPM1-ACTB
ACTB-ACTC1
ACTB-ACTA1
subgraph 99
TPM1-ACTB
ACTB-ACTC1
MYLK-ACTC1
subgraph 100
TPM1-ACTB
ACTB-ACTA1
CCT5-ACTA1
subgraph 101
TPM1-ACTB
ACTB-CCT5
CCT5-ACTA1
subgraph 102
TPM1-ACTB
ACTB-DYNLL1
ACTC1-DYNLL1
subgraph 103
TPM1-ACTB
ACTB-ACTA1
GSN-ACTA1
subgraph 104
TPM1-ACTB
ACTB-ACTA1
ACTB-DYNLL1
subgraph 105
TPM1-ACTB
ACTB-SPTAN1
ACTB-DYNLL1
subgraph 106
TPM1-ACTB
ACTB-ACTB
ACTB-DYNLL1
subgraph 107
TPM1-ACTB
ACTG1-DYNLL1
ACTB-DYNLL1
subgraph 108
TPM1-ACTB
ACTR1B-ACTB
ACTB-DYNLL1
subgraph 109
TPM1-ACTB
ACTB-CCT5
ACTB-DYNLL1
subgraph 110
TPM1-ACTB
ACTR1B-ACTA1
ACTB-ACTA1
subgraph 111
TPM1-ACTB
ACTB-ACTA1
TPM3-ACTA1
subgraph 112
TPM1-ACTB
ACTR1B-ACTB
ACTR1B-ACTA1
subgraph 113
ACTB-TPM3
ACTB-ACTA1
MYLK-ACTA1
subgraph 114
ACTB-TPM3
MYLK-ACTA1
TPM3-ACTA1
subgraph 115
ACTG1-ACTB
ACTB-TPM3
ACTB-ACTC1
subgraph 116
ACTG1-ACTB
ACTB-TPM3
ACTB-DYNLL1
subgraph 117
ACTG1-ACTB
ACTB-TPM3
ACTB-ACTA1
subgraph 118
ACTG1-ACTB
ACTB-TPM3
TPM3-ACTA1
subgraph 119
ACTB-TPM3
ACTB-ACTA1
SPTAN1-ACTA1
subgraph 120
ACTB-TPM3
ACTB-SPTAN1
SPTAN1-ACTA1
subgraph 121
ACTB-TPM3
TPM3-ACTA1
SPTAN1-ACTA1
subgraph 122
ACTB-TPM3
ACTB-GSN
GSN-ACTA1
subgraph 123
ACTB-TPM3
ACTB-GSN
ACTB-DYNLL1
subgraph 124
ACTB-TPM3
ACTB-GSN
TPM3-ACTA1
subgraph 125
ACTB-TPM3
ACTB-ACTC1
ACTB-DYNLL1
subgraph 126
ACTB-TPM3
ACTB-ACTC1
ACTB-ACTA1
subgraph 127
ACTB-TPM3
ACTB-ACTC1
MYLK-ACTC1
subgraph 128
ACTB-TPM3
ACTB-ACTC1
TPM3-ACTA1
subgraph 129
ACTB-TPM3
ACTB-ACTA1
CCT5-ACTA1
subgraph 130
ACTB-TPM3
TPM3-ACTA1
CCT5-ACTA1
subgraph 131
ACTB-TPM3
ACTB-CCT5
CCT5-ACTA1
subgraph 132
ACTB-TPM3
ACTB-DYNLL1
ACTC1-DYNLL1
subgraph 133
ACTB-TPM3
ACTB-ACTA1
GSN-ACTA1
subgraph 134
ACTB-TPM3
TPM3-ACTA1
GSN-ACTA1
subgraph 135
ACTB-TPM3
ACTB-ACTA1
ACTB-DYNLL1
subgraph 136
ACTB-TPM3
ACTB-SPTAN1
ACTB-DYNLL1
subgraph 137
ACTB-ACTB
ACTB-TPM3
ACTB-DYNLL1
subgraph 138
ACTG1-DYNLL1
ACTB-TPM3
ACTB-DYNLL1
subgraph 139
ACTR1B-ACTB
ACTB-TPM3
ACTB-DYNLL1
subgraph 140
ACTB-TPM3
ACTB-DYNLL1
TPM3-ACTA1
subgraph 141
ACTB-TPM3
ACTB-CCT5
ACTB-DYNLL1
subgraph 142
ACTR1B-ACTA1
ACTB-TPM3
ACTB-ACTA1
subgraph 143
ACTB-TPM3
ACTB-ACTA1
TPM3-ACTA1
subgraph 144
ACTB-TPM3
ACTB-SPTAN1
TPM3-ACTA1
subgraph 145
ACTB-ACTB
ACTB-TPM3
TPM3-ACTA1
subgraph 146
ACTR1B-ACTB
ACTR1B-ACTA1
ACTB-TPM3
subgraph 147
ACTR1B-ACTB
ACTB-TPM3
TPM3-ACTA1
subgraph 148
ACTR1B-ACTA1
ACTB-TPM3
TPM3-ACTA1
subgraph 149
ACTB-TPM3
ACTB-CCT5
TPM3-ACTA1
subgraph 150
ACTG1-ACTB
ACTB-ACTA1
MYLK-ACTA1
subgraph 151
MYLK-ACTA1
CCT5-ACTA1
SPTAN1-ACTA1
subgraph 152
MYLK-ACTA1
SPTAN1-ACTA1
GSN-ACTA1
subgraph 153
ACTB-ACTA1
MYLK-ACTA1
SPTAN1-ACTA1
subgraph 154
ACTB-SPTAN1
MYLK-ACTA1
SPTAN1-ACTA1
subgraph 155
MYLK-ACTC1
MYLK-ACTA1
SPTAN1-ACTA1
subgraph 156
ACTR1B-ACTA1
MYLK-ACTA1
SPTAN1-ACTA1
subgraph 157
MYLK-ACTA1
TPM3-ACTA1
SPTAN1-ACTA1
subgraph 158
ACTB-GSN
MYLK-ACTA1
GSN-ACTA1
subgraph 159
ACTB-GSN
ACTB-ACTA1
MYLK-ACTA1
subgraph 160
ACTB-ACTC1
ACTB-ACTA1
MYLK-ACTA1
subgraph 161
ACTB-ACTC1
MYLK-ACTC1
MYLK-ACTA1
subgraph 162
MYLK-ACTA1
CCT5-ACTA1
GSN-ACTA1
subgraph 163
ACTB-ACTA1
MYLK-ACTA1
CCT5-ACTA1
subgraph 164
MYLK-ACTC1
MYLK-ACTA1
CCT5-ACTA1
subgraph 165
ACTR1B-ACTA1
MYLK-ACTA1
CCT5-ACTA1
subgraph 166
MYLK-ACTA1
TPM3-ACTA1
CCT5-ACTA1
subgraph 167
ACTB-CCT5
MYLK-ACTA1
CCT5-ACTA1
subgraph 168
MYLK-ACTC1
MYLK-ACTA1
ACTC1-DYNLL1
subgraph 169
ACTB-ACTA1
MYLK-ACTA1
GSN-ACTA1
subgraph 170
MYLK-ACTC1
MYLK-ACTA1
GSN-ACTA1
subgraph 171
ACTR1B-ACTA1
MYLK-ACTA1
GSN-ACTA1
subgraph 172
MYLK-ACTA1
TPM3-ACTA1
GSN-ACTA1
subgraph 173
ACTB-ACTA1
ACTB-DYNLL1
MYLK-ACTA1
subgraph 174
ACTB-SPTAN1
ACTB-ACTA1
MYLK-ACTA1
subgraph 175
ACTB-ACTB
ACTB-ACTA1
MYLK-ACTA1
subgraph 176
ACTB-ACTA1
MYLK-ACTC1
MYLK-ACTA1
subgraph 177
ACTR1B-ACTB
ACTB-ACTA1
MYLK-ACTA1
subgraph 178
ACTR1B-ACTA1
ACTB-ACTA1
MYLK-ACTA1
subgraph 179
ACTB-ACTA1
MYLK-ACTA1
TPM3-ACTA1
subgraph 180
ACTB-CCT5
ACTB-ACTA1
MYLK-ACTA1
subgraph 181
PLEC-ACTC1
MYLK-ACTC1
MYLK-ACTA1
subgraph 182
ACTR1B-ACTA1
MYLK-ACTC1
MYLK-ACTA1
subgraph 183
MYLK-ACTC1
MYLK-ACTA1
TPM3-ACTA1
subgraph 184
ACTR1B-ACTB
ACTR1B-ACTA1
MYLK-ACTA1
subgraph 185
ACTR1B-ACTA1
MYLK-ACTA1
TPM3-ACTA1
subgraph 186
TUBB2A-TUBA1A
TUBA1A-TUBB2A
TUBB2A-TUBA4A
subgraph 187
TUBB2A-TUBA1A
TUBB2A-TUBA1A
TUBB2A-TUBA1A
subgraph 188
TUBB2A-TUBA1A
TUBB2A-TUBA1A
TUBA1A-TUBB2A
subgraph 189
TUBB2A-TUBA1A
TUBB2A-TUBA1A
TUBA1A-TUBB2A
subgraph 190
STAT5B-STAT3
NCOR2-STAT5A
STAT3-STAT5A
subgraph 191
STAT5B-CREBBP
NCOR2-STAT5A
CREBBP-STAT5A
subgraph 192
NCOR2-STAT5A
CREBBP-NCOA3
CREBBP-STAT5A
subgraph 193
NCOR2-STAT5A
CREBBP-CREB1
CREBBP-STAT5A
subgraph 194
STAT5B-NR3C1
NR3C1-STAT5A
NCOR2-STAT5A
subgraph 195
NR3C1-NR3C1
NR3C1-STAT5A
NCOR2-STAT5A
subgraph 196
NR3C1-NCOA1
NR3C1-STAT5A
NCOR2-STAT5A
subgraph 197
MYC-TUBA1B
MYC-SP1
MYC-SP1
subgraph 198
MYC-TUBA1B
MYC-MYCBP2
MYC-MYCBP2
subgraph 199
TUBA3D-MYC
MYC-TUBA1B
MYC-SP1
subgraph 200
MYC-TUBA1B
MYC-TUBA8
MYC-SP1
subgraph 201
TUBG1-TUBA1B
MYC-TUBA1B
MYC-SP1
subgraph 202
MYC-TUBA1B
MYC-TUBA1A
MYC-SP1
subgraph 203
MYC-TUBA1B
MYC-SP1
MYC-TUBA4A
subgraph 204
TUBA3D-MYC
MYC-MAX
MYC-TUBA1B
subgraph 205
MYC-MAX
MYC-TUBA1B
MYC-TUBA8
subgraph 206
TUBG1-TUBA1B
MYC-MAX
MYC-TUBA1B
subgraph 207
MYC-MAX
MYC-TUBA1B
MAX-MYC
subgraph 208
MYC-MAX
MYC-TUBA1B
MYC-TUBA1A
subgraph 209
MYC-MAX
MYC-TUBA1B
MYC-TUBA4A
subgraph 210
TUBA3D-MYC
MYC-TUBA1B
MYC-MYCBP2
subgraph 211
TUBA3D-MYC
MYC-TUBA1B
MYC-TUBA8
subgraph 212
TUBA3D-MYC
MYC-TUBA1B
MYC-TUBA1A
subgraph 213
TUBA3D-MYC
MYC-TUBA1B
MYC-TUBA4A
subgraph 214
MYC-TUBA1B
MYC-TUBA8
MYC-MYCBP2
subgraph 215
TUBG1-TUBA1B
MYC-TUBA1B
MYC-MYCBP2
subgraph 216
MYC-TUBA1B
MYC-TUBA1A
MYC-MYCBP2
subgraph 217
MYC-TUBA1B
MYC-MYCBP2
MYC-TUBA4A
subgraph 218
MYC-TUBA1B
MYC-TUBA8
MYC-TUBA1A
subgraph 219
MYC-TUBA1B
MYC-TUBA8
MYC-TUBA4A
subgraph 220
TUBG1-TUBA3D
TUBG1-TUBA1B
MYC-TUBA1B
subgraph 221
MYC-TUBA1B
MYC-TUBA4A
MYC-TUBA4A
subgraph 222
MYC-TUBA1B
MYC-TUBA1A
MYC-TUBA4A
subgraph 223
MYC-SP1
MYC-HEATR1
MYC-MYCBP2
subgraph 224
MYC-SP1
MYC-SP1
MYC-HEATR1
subgraph 225
MYC-SP1
MYC-HEATR1
MYC-TUBA4A
subgraph 226
MAX-MYC
MYC-SP1
MYC-HEATR1
subgraph 227
MYC-HEATR1
MYC-SP1
MYC-HEATR1
subgraph 228
MAX-MYC
MYC-SP1
MYC-HEATR1
subgraph 229
MYC-HEATR1
MYC-TUBA4A
TUBB2A-TUBA4A
subgraph 230
MYC-MYCBP2
MYC-HEATR1
MYC-MYCBP2
subgraph 231
MYC-HEATR1
MYC-MYCBP2
MYC-TUBA4A
subgraph 232
MYC-HEATR1
MYC-HEATR1
MYC-MYCBP2
subgraph 233
MYC-MAX
MAX-MYC
MYC-HEATR1
subgraph 234
MAX-MYC
MYC-HEATR1
MYC-TUBA4A
subgraph 235
MYC-HEATR1
MYC-HEATR1
MYC-TUBA4A
subgraph 236
MAX-MYC
MYC-HEATR1
MYC-TUBA4A
subgraph 237
MYC-TUBA4A
MYC-HEATR1
MYC-TUBA4A
subgraph 238
MAX-MYC
MYC-HEATR1
MYC-HEATR1
subgraph 239
MAX-MYC
MAX-MYC
MYC-HEATR1
subgraph 240
MAX-MYC
MYC-HEATR1
MYC-HEATR1
subgraph 241
NCOA1-CREBBP
CREBBP-NCOA1
CREBBP-STAT5A
subgraph 242
STAT5B-CREBBP
CREBBP-NCOA1
CREBBP-STAT5A
subgraph 243
CREBBP-NCOA3
CREBBP-NCOA1
CREBBP-STAT5A
subgraph 244
CREBBP-CREB1
CREBBP-NCOA1
CREBBP-STAT5A
subgraph 245
RELA-CREBBP
NCOA1-CREBBP
CREBBP-NCOA1
subgraph 246
RELA-CREBBP
RELA-CREBBP
CREBBP-NCOA1
subgraph 247
RELA-CREBBP
CREBBP-NCOA3
CREBBP-NCOA1
subgraph 248
RELA-CREBBP
CREBBP-CREB1
CREBBP-NCOA1
subgraph 249
RELA-NCOA3
CREBBP-NCOA3
CREBBP-NCOA1
subgraph 250
CREBBP-CREB1
CREBBP-CREB1
CREBBP-NCOA1
subgraph 251
STAT5B-CREBBP
NCOA1-CREBBP
CREBBP-NCOA1
subgraph 252
RELA-CREBBP
NCOA1-CREBBP
CREBBP-NCOA1
subgraph 253
NCOA1-CREBBP
CREBBP-NCOA3
CREBBP-NCOA1
subgraph 254
NCOA1-CREBBP
CREBBP-CREB1
CREBBP-NCOA1
subgraph 255
NR3C1-NCOA1
NCOA1-CREBBP
CREBBP-NCOA1
subgraph 256
STAT5B-CREBBP
CREBBP-NCOA3
CREBBP-NCOA1
subgraph 257
STAT5B-CREBBP
CREBBP-CREB1
CREBBP-NCOA1
subgraph 258
CREBBP-NCOA3
CREBBP-NCOA3
CREBBP-NCOA1
subgraph 259
RELA-CREBBP
CREBBP-NCOA3
CREBBP-NCOA1
subgraph 260
RELA-CALM1
RELA-CREBBP
CREBBP-NCOA1
subgraph 261
RELA-CREBBP
CREBBP-CREB1
CREBBP-NCOA1
subgraph 262
RELA-NCOA3
CREBBP-NCOA3
CREBBP-NCOA1
subgraph 263
CREBBP-CREB1
CREBBP-NCOA3
CREBBP-NCOA1
subgraph 264
MYC-SP1
MYC-SP1
MYC-MYCBP2
subgraph 265
MYC-MYCBP2
MYC-SP1
MYC-MYCBP2
subgraph 266
MYC-HEATR1
MYC-SP1
MYC-MYCBP2
subgraph 267
MYC-MAX
MYC-SP1
MYC-SP1
subgraph 268
TUBA3D-MYC
MYC-SP1
MYC-SP1
subgraph 269
MYC-SP1
MYC-MYCBP2
MYC-SP1
subgraph 270
MYC-TUBA8
MYC-SP1
MYC-SP1
subgraph 271
MYC-SP1
MYC-SP1
MYC-TUBA4A
subgraph 272
MYC-SP1
MAX-MYC
MYC-SP1
subgraph 273
MYC-SP1
MYC-HEATR1
MYC-SP1
subgraph 274
MAX-MYC
MYC-SP1
MYC-SP1
subgraph 275
MYC-TUBA1A
MYC-SP1
MYC-SP1
subgraph 276
MYC-SP1
MYC-TUBA4A
MYC-SP1
subgraph 277
MYC-MAX
MAX-MYC
MYC-SP1
subgraph 278
MYC-HEATR1
MYC-SP1
MYC-TUBA4A
subgraph 279
MYC-TUBA4A
MYC-SP1
MYC-TUBA4A
subgraph 280
MAX-MYC
MYC-HEATR1
MYC-SP1
subgraph 281
MAX-MYC
MAX-MYC
MYC-SP1
subgraph 282
MAX-MYC
MYC-HEATR1
MYC-SP1
subgraph 283
STAT5B-CREBBP
CREBBP-STAT5A
STAT3-STAT5A
subgraph 284
CREBBP-NCOA3
CREBBP-STAT5A
STAT3-STAT5A
subgraph 285
STAT5B-STAT3
CREBBP-STAT5A
STAT3-STAT5A
subgraph 286
CREBBP-CREB1
CREBBP-STAT5A
STAT3-STAT5A
subgraph 287
STAT5B-NR3C1
NR3C1-STAT5A
STAT3-STAT5A
subgraph 288
NR3C1-NR3C1
NR3C1-STAT5A
STAT3-STAT5A
subgraph 289
STAT5B-STAT3
NR3C1-STAT5A
STAT3-STAT5A
subgraph 290
NR3C1-NCOA1
NR3C1-STAT5A
STAT3-STAT5A
subgraph 291
STAT5B-STAT5B
STAT5B-STAT3
STAT3-STAT5A
subgraph 292
STAT5B-STAT3
STAT3-STAT5A
STAT5A-STAT5A
subgraph 293
STAT5B-NR3C1
STAT5B-STAT3
STAT3-STAT5A
subgraph 294
STAT5B-CREBBP
STAT5B-STAT3
STAT3-STAT5A
subgraph 295
STAT5B-STAT3
RBM8A-STAT3
STAT3-STAT5A
subgraph 296
STAT5B-CREBBP
RELA-CREBBP
CREBBP-STAT5A
subgraph 297
RELA-CREBBP
RELA-CREBBP
CREBBP-STAT5A
subgraph 298
RELA-CREBBP
CREBBP-NCOA3
CREBBP-STAT5A
subgraph 299
RELA-CREBBP
CREBBP-CREB1
CREBBP-STAT5A
subgraph 300
RELA-NCOA3
CREBBP-NCOA3
CREBBP-STAT5A
subgraph 301
STAT5B-NR3C1
NR3C1-STAT5A
CREBBP-STAT5A
subgraph 302
STAT5B-CREBBP
NR3C1-STAT5A
CREBBP-STAT5A
subgraph 303
NR3C1-STAT5A
CREBBP-NCOA3
CREBBP-STAT5A
subgraph 304
NR3C1-NR3C1
NR3C1-STAT5A
CREBBP-STAT5A
subgraph 305
NR3C1-STAT5A
CREBBP-CREB1
CREBBP-STAT5A
subgraph 306
NR3C1-NCOA1
NR3C1-STAT5A
CREBBP-STAT5A
subgraph 307
CREBBP-CREB1
CREBBP-CREB1
CREBBP-STAT5A
subgraph 308
STAT5B-STAT5B
STAT5B-CREBBP
CREBBP-STAT5A
subgraph 309
STAT5B-CREBBP
NCOA1-CREBBP
CREBBP-STAT5A
subgraph 310
NCOA1-CREBBP
CREBBP-NCOA3
CREBBP-STAT5A
subgraph 311
NCOA1-CREBBP
CREBBP-CREB1
CREBBP-STAT5A
subgraph 312
NR3C1-NCOA1
NCOA1-CREBBP
CREBBP-STAT5A
subgraph 313
STAT5B-CREBBP
CREBBP-STAT5A
STAT5A-STAT5A
subgraph 314
CREBBP-NCOA3
CREBBP-STAT5A
STAT5A-STAT5A
subgraph 315
CREBBP-CREB1
CREBBP-STAT5A
STAT5A-STAT5A
subgraph 316
STAT5B-NR3C1
STAT5B-CREBBP
CREBBP-STAT5A
subgraph 317
RELA-CREBBP
STAT5B-CREBBP
CREBBP-STAT5A
subgraph 318
STAT5B-CREBBP
CREBBP-NCOA3
CREBBP-STAT5A
subgraph 319
STAT5B-CREBBP
STAT5B-STAT3
CREBBP-STAT5A
subgraph 320
STAT5B-CREBBP
CREBBP-CREB1
CREBBP-STAT5A
subgraph 321
CREBBP-NCOA3
CREBBP-NCOA3
CREBBP-STAT5A
subgraph 322
RELA-CREBBP
CREBBP-NCOA3
CREBBP-STAT5A
subgraph 323
RELA-CALM1
RELA-CREBBP
CREBBP-STAT5A
subgraph 324
RELA-CREBBP
CREBBP-CREB1
CREBBP-STAT5A
subgraph 325
RELA-NCOA3
CREBBP-NCOA3
CREBBP-STAT5A
subgraph 326
CREBBP-CREB1
CREBBP-NCOA3
CREBBP-STAT5A
subgraph 327
RELA-CREBBP
RELA-NCOA3
RELA-CREBBP
subgraph 328
RELA-NCOA3
RELA-CREBBP
RELA-NCOA3
subgraph 329
RELA-NCOA3
RELA-CREBBP
CREBBP-NCOA3
subgraph 330
RELA-RELA
RELA-CREBBP
RELA-CREBBP
subgraph 331
CREBBP-CREB1
RELA-CREBBP
CREBBP-CREB1
subgraph 332
RELA-CREBBP
RELA-CREBBP
NCOA1-CREBBP
subgraph 333
RELA-CREBBP
NCOA1-CREBBP
CREBBP-NCOA3
subgraph 334
RELA-CREBBP
NCOA1-CREBBP
CREBBP-CREB1
subgraph 335
NR3C1-NCOA1
RELA-CREBBP
NCOA1-CREBBP
subgraph 336
RELA-CREBBP
STAT5B-CREBBP
RELA-CREBBP
subgraph 337
STAT5B-CREBBP
RELA-CREBBP
CREBBP-NCOA3
subgraph 338
STAT5B-CREBBP
RELA-CREBBP
CREBBP-CREB1
subgraph 339
CREBBP-NCOA3
RELA-CREBBP
RELA-NCOA3
subgraph 340
CREBBP-NCOA3
RELA-CREBBP
CREBBP-NCOA3
subgraph 341
RELA-CREBBP
RELA-CREBBP
RELA-NCOA3
subgraph 342
RELA-CREBBP
RELA-CREBBP
CREBBP-NCOA3
subgraph 343
RELA-CALM1
RELA-CREBBP
RELA-CREBBP
subgraph 344
RELA-CREBBP
RELA-CREBBP
CREBBP-CREB1
subgraph 345
RELA-CREBBP
RELA-RELA
RELA-CREBBP
subgraph 346
RELA-CREBBP
RELA-NCOA3
CREBBP-NCOA3
subgraph 347
RELA-CREBBP
RELA-NCOA3
CREBBP-CREB1
subgraph 348
RELA-CREBBP
CREBBP-CREB1
CREBBP-NCOA3
subgraph 349
RELA-RELA
RELA-CREBBP
CREBBP-NCOA3
subgraph 350
RELA-RELA
RELA-CREBBP
CREBBP-CREB1
subgraph 351
ACTG1-ACTB
ACTB-ACTA1
SPTAN1-ACTA1
subgraph 352
ACTG1-ACTB
ACTB-SPTAN1
SPTAN1-ACTA1
subgraph 353
ACTG1-ACTB
ACTB-ACTC1
ACTB-GSN
subgraph 354
ACTG1-ACTB
ACTB-GSN
GSN-ACTA1
subgraph 355
ACTG1-ACTB
ACTB-GSN
ACTB-DYNLL1
subgraph 356
ACTG1-ACTB
ACTB-GSN
ACTB-ACTA1
subgraph 357
PLEC-ACTG1
ACTG1-ACTB
ACTB-GSN
subgraph 358
ACTG1-ACTB
ACTB-ACTC1
ACTC1-DYNLL1
subgraph 359
ACTG1-ACTB
ACTB-ACTC1
ACTB-DYNLL1
subgraph 360
ACTG1-ACTB
ACTB-ACTC1
ACTB-ACTA1
subgraph 361
ACTG1-ACTB
ACTB-ACTC1
ACTB-SPTAN1
subgraph 362
ACTG1-ACTB
ACTB-ACTB
ACTB-ACTC1
subgraph 363
PLEC-ACTG1
ACTG1-ACTB
ACTB-ACTC1
subgraph 364
PLEC-ACTC1
ACTG1-ACTB
ACTB-ACTC1
subgraph 365
ACTG1-ACTB
ACTG1-DYNLL1
ACTB-ACTC1
subgraph 366
ACTG1-ACTB
ACTB-ACTC1
MYLK-ACTC1
subgraph 367
ACTG1-ACTG1
ACTG1-ACTB
ACTB-ACTC1
subgraph 368
ACTG1-ACTB
ACTR1B-ACTB
ACTB-ACTC1
subgraph 369
ACTG1-ACTB
ACTB-CCT5
ACTB-ACTC1
subgraph 370
ACTG1-ACTB
ACTB-ACTA1
CCT5-ACTA1
subgraph 371
ACTG1-ACTB
ACTB-CCT5
CCT5-ACTA1
subgraph 372
ACTG1-ACTB
ACTB-DYNLL1
ACTC1-DYNLL1
subgraph 373
ACTG1-ACTB
ACTG1-DYNLL1
ACTC1-DYNLL1
subgraph 374
ACTG1-ACTB
ACTB-ACTA1
GSN-ACTA1
subgraph 375
ACTG1-ACTB
ACTB-ACTA1
ACTB-DYNLL1
subgraph 376
ACTG1-ACTB
ACTB-SPTAN1
ACTB-DYNLL1
subgraph 377
PLEC-ACTG1
ACTG1-ACTB
ACTB-DYNLL1
subgraph 378
ACTG1-ACTB
ACTG1-DYNLL1
ACTB-DYNLL1
subgraph 379
ACTG1-ACTB
ACTR1B-ACTB
ACTB-DYNLL1
subgraph 380
ACTG1-ACTB
ACTB-CCT5
ACTB-DYNLL1
subgraph 381
ACTG1-ACTB
ACTB-SPTAN1
ACTB-ACTA1
subgraph 382
ACTG1-ACTB
ACTB-ACTB
ACTB-ACTA1
subgraph 383
PLEC-ACTG1
ACTG1-ACTB
ACTB-ACTA1
subgraph 384
ACTG1-ACTB
ACTG1-DYNLL1
ACTB-ACTA1
subgraph 385
ACTG1-ACTG1
ACTG1-ACTB
ACTB-ACTA1
subgraph 386
ACTG1-ACTB
ACTR1B-ACTB
ACTB-ACTA1
subgraph 387
ACTG1-ACTB
ACTR1B-ACTA1
ACTB-ACTA1
subgraph 388
ACTG1-ACTB
ACTB-ACTA1
TPM3-ACTA1
subgraph 389
ACTG1-ACTB
ACTB-CCT5
ACTB-ACTA1
subgraph 390
PLEC-ACTG1
ACTG1-ACTB
ACTB-SPTAN1
subgraph 391
PLEC-ACTG1
ACTG1-ACTB
ACTB-ACTB
subgraph 392
ACTG1-ACTG1
ACTG1-ACTB
ACTB-ACTB
subgraph 393
PLEC-ACTG1
PLEC-ACTC1
ACTG1-ACTB
subgraph 394
PLEC-ACTG1
ACTG1-ACTG1
ACTG1-ACTB
subgraph 395
PLEC-ACTG1
ACTG1-ACTB
ACTR1B-ACTB
subgraph 396
PLEC-ACTG1
ACTG1-ACTB
ACTB-CCT5
subgraph 397
ACTG1-ACTG1
ACTG1-ACTB
ACTR1B-ACTB
subgraph 398
ACTG1-ACTB
ACTR1B-ACTB
ACTR1B-ACTA1
subgraph 399
MYC-HEATR1
MYC-TUBA4A
TUBB2A-TUBA4A
subgraph 400
TUBA1A-TUBB2A
MYC-TUBA4A
TUBB2A-TUBA4A
subgraph 401
MYC-TUBA4A
MYC-TUBA4A
TUBB2A-TUBA4A
subgraph 402
MYC-TUBA4A
TUBA1A-TUBB2A
TUBB2A-TUBA4A
subgraph 403
ACTB-GSN
SPTAN1-ACTA1
GSN-ACTA1
subgraph 404
ACTB-GSN
ACTB-ACTA1
SPTAN1-ACTA1
subgraph 405
ACTB-SPTAN1
ACTB-GSN
SPTAN1-ACTA1
subgraph 406
ACTB-ACTC1
ACTB-ACTA1
SPTAN1-ACTA1
subgraph 407
ACTB-ACTC1
ACTB-SPTAN1
SPTAN1-ACTA1
subgraph 408
ACTB-SPTAN1
CCT5-ACTA1
SPTAN1-ACTA1
subgraph 409
ACTB-CCT5
CCT5-ACTA1
SPTAN1-ACTA1
subgraph 410
ACTB-SPTAN1
SPTAN1-ACTA1
GSN-ACTA1
subgraph 411
ACTB-SPTAN1
ACTB-DYNLL1
SPTAN1-ACTA1
subgraph 412
ACTB-SPTAN1
ACTB-ACTA1
SPTAN1-ACTA1
subgraph 413
ACTR1B-ACTB
ACTB-ACTA1
SPTAN1-ACTA1
subgraph 414
ACTB-CCT5
ACTB-ACTA1
SPTAN1-ACTA1
subgraph 415
ACTB-ACTB
ACTB-SPTAN1
SPTAN1-ACTA1
subgraph 416
ACTR1B-ACTB
ACTB-SPTAN1
SPTAN1-ACTA1
subgraph 417
ACTR1B-ACTA1
ACTB-SPTAN1
SPTAN1-ACTA1
subgraph 418
ACTB-SPTAN1
TPM3-ACTA1
SPTAN1-ACTA1
subgraph 419
ACTB-CCT5
ACTB-SPTAN1
SPTAN1-ACTA1
subgraph 420
ACTR1B-ACTB
ACTR1B-ACTA1
SPTAN1-ACTA1
subgraph 421
MYC-SP1
MYC-MYCBP2
MYC-MYCBP2
subgraph 422
MYC-MAX
MYC-MYCBP2
MYC-MYCBP2
subgraph 423
MYC-MAX
MAX-MYC
MYC-MYCBP2
subgraph 424
TUBA3D-MYC
MYC-MYCBP2
MYC-MYCBP2
subgraph 425
MYC-TUBA8
MYC-MYCBP2
MYC-MYCBP2
subgraph 426
MYC-MYCBP2
MYC-MYCBP2
MYC-TUBA4A
subgraph 427
MYC-MYCBP2
MAX-MYC
MYC-MYCBP2
subgraph 428
MYC-MYCBP2
MYC-HEATR1
MYC-MYCBP2
subgraph 429
MAX-MYC
MYC-MYCBP2
MYC-MYCBP2
subgraph 430
MYC-TUBA1A
MYC-MYCBP2
MYC-MYCBP2
subgraph 431
MYC-MYCBP2
MYC-TUBA4A
MYC-MYCBP2
subgraph 432
MYC-HEATR1
MYC-MYCBP2
MYC-TUBA4A
subgraph 433
MYC-TUBA4A
MYC-MYCBP2
MYC-TUBA4A
subgraph 434
MAX-MYC
MAX-MYC
MYC-MYCBP2
subgraph 435
RELA-TUBA3D
RELA-TUBB2B
RELA-TUBA1A
subgraph 436
RELA-TUBA3D
RELA-CALM1
RELA-TUBA1A
subgraph 437
RELA-TUBA3D
RELA-TUBA1A
TUBA3D-MYC
subgraph 438
RELA-TUBA3D
RELA-TUBA1A
RELA-TUBB4
subgraph 439
RELA-TUBA3D
RELA-TUBA1A
TUBB2A-TUBA1A
subgraph 440
RELA-RELA
RELA-TUBA3D
RELA-TUBA1A
subgraph 441
TUBG1-TUBA3D
RELA-TUBA3D
RELA-TUBA1A
subgraph 442
RELA-TUBA3D
RELA-TUBA1A
MYC-TUBA1A
subgraph 443
RELA-TUBA3D
TUBA3D-MYC
MYC-SP1
subgraph 444
RELA-TUBA3D
RELA-CALM1
RELA-TUBB2B
subgraph 445
RELA-TUBA3D
RELA-TUBB2B
RELA-TUBB4
subgraph 446
RELA-RELA
RELA-TUBA3D
RELA-TUBB2B
subgraph 447
TUBG1-TUBA3D
RELA-TUBA3D
RELA-TUBB2B
subgraph 448
RELA-TUBA3D
TUBA3D-MYC
MYC-MAX
subgraph 449
RELA-TUBA3D
RELA-CALM1
TUBA3D-MYC
subgraph 450
RELA-TUBA3D
RELA-CALM1
RELA-TUBB4
subgraph 451
RELA-TUBA3D
RELA-CALM1
CALM1-MYO10
subgraph 452
RELA-RELA
RELA-TUBA3D
RELA-CALM1
subgraph 453
RELA-TUBA3D
RELA-CALM1
RELA-CALM1
subgraph 454
TUBG1-TUBA3D
RELA-TUBA3D
RELA-CALM1
subgraph 455
RELA-TUBA3D
RELA-CALM1
CALM1-MYO10
subgraph 456
RELA-TUBA3D
RELA-CALM1
STRN3-CALM1
subgraph 457
RELA-TUBA3D
RELA-CALM1
CALM1-STRN3
subgraph 458
RELA-TUBA3D
TUBA3D-MYC
MYC-MYCBP2
subgraph 459
RELA-RELA
RELA-TUBA3D
TUBA3D-MYC
subgraph 460
TUBG1-TUBA3D
RELA-TUBA3D
TUBA3D-MYC
subgraph 461
RELA-RELA
RELA-TUBA3D
RELA-TUBB4
subgraph 462
TUBG1-TUBA3D
RELA-TUBA3D
RELA-TUBB4
subgraph 463
TUBG1-TUBA3D
TUBG1-TUBA1B
RELA-TUBA3D
subgraph 464
TUBG1-TUBA3D
RELA-RELA
RELA-TUBA3D
subgraph 465
LAMA2-DAG1
LAMA2-DAG1
DAG1-UTRN
subgraph 466
RELA-RELA
RELA-NCOA3
RELA-NCOA3
subgraph 467
RELA-RELA
RELA-CALM1
RELA-NCOA3
subgraph 468
RELA-NCOA3
NCOA1-CREBBP
CREBBP-NCOA3
subgraph 469
RELA-CALM1
RELA-CALM1
RELA-NCOA3
subgraph 470
RELA-NCOA3
STAT5B-CREBBP
CREBBP-NCOA3
subgraph 471
RELA-CREBBP
RELA-NCOA3
CREBBP-NCOA3
subgraph 472
RELA-NCOA3
CREBBP-NCOA3
RELA-NCOA3
subgraph 473
RELA-NCOA3
CREBBP-NCOA3
CREBBP-NCOA3
subgraph 474
RELA-CALM1
RELA-NCOA3
CREBBP-NCOA3
subgraph 475
RELA-CALM1
RELA-NCOA3
CALM1-MYO10
subgraph 476
RELA-CREBBP
RELA-NCOA3
RELA-NCOA3
subgraph 477
RELA-CREBBP
RELA-NCOA3
CREBBP-NCOA3
subgraph 478
RELA-CALM1
RELA-CREBBP
RELA-NCOA3
subgraph 479
RELA-CREBBP
RELA-NCOA3
CREBBP-CREB1
subgraph 480
RELA-NCOA3
RELA-NCOA3
CREBBP-NCOA3
subgraph 481
RELA-CALM1
RELA-NCOA3
RELA-NCOA3
subgraph 482
RELA-NCOA3
RELA-RELA
RELA-NCOA3
subgraph 483
RELA-CALM1
RELA-NCOA3
CREBBP-NCOA3
subgraph 484
RELA-CALM1
RELA-NCOA3
CALM1-MYO10
subgraph 485
STRN3-CALM1
RELA-CALM1
RELA-NCOA3
subgraph 486
RELA-CALM1
RELA-NCOA3
CALM1-STRN3
subgraph 487
RELA-TUBA1A
MYC-TUBA1A
MYC-SP1
subgraph 488
RELA-CALM1
RELA-TUBB2B
RELA-TUBA1A
subgraph 489
RELA-TUBB2B
RELA-TUBA1A
RELA-TUBB4
subgraph 490
RELA-TUBB2B
RELA-TUBA1A
TUBB2A-TUBA1A
subgraph 491
RELA-RELA
RELA-TUBB2B
RELA-TUBA1A
subgraph 492
RELA-TUBA1A
MYC-MAX
MYC-TUBA1A
subgraph 493
RELA-CALM1
RELA-TUBA1A
RELA-TUBB4
subgraph 494
RELA-CALM1
RELA-TUBA1A
CALM1-MYO10
subgraph 495
RELA-CALM1
RELA-TUBA1A
TUBB2A-TUBA1A
subgraph 496
RELA-RELA
RELA-CALM1
RELA-TUBA1A
subgraph 497
RELA-CALM1
RELA-TUBA1A
RELA-CALM1
subgraph 498
RELA-CALM1
RELA-TUBA1A
CALM1-MYO10
subgraph 499
RELA-CALM1
RELA-TUBA1A
[truncated: 1,123 more rows]
