# Supplementary material for: Mining functional subgraphs from cancer protein-protein interaction networks
Source: BMC Syst Biol. 2012 Dec 17;6(Suppl 3):S2. doi: 10.1186/1752-0509-6-S3-S2 (PMC3524085; doi:10.1186/1752-0509-6-S3-S2)
Supplement: Additional file 3 — List of 4-node subgraphs. [file 1752-0509-6-S3-S2-S3.xls]

## Sheet: 4edge
4-edge subgraphs: 1000
subgraph 0
ACTB-ACTB
ACTB-TPM3
ACTB-GSN
ACTB-DYNLL1
subgraph 1
ACTB-ACTB
ACTB-TPM3
ACTB-GSN
TPM3-ACTA1
subgraph 2
ACTR1B-ACTA1
ACTB-ACTB
ACTB-TPM3
ACTB-ACTA1
subgraph 3
ACTB-ACTB
ACTB-TPM3
ACTB-GSN
GSN-ACTA1
subgraph 4
ACTR1B-ACTA1
ACTB-ACTB
ACTB-TPM3
TPM3-ACTA1
subgraph 5
ACTB-ACTB
ACTB-TPM3
TPM3-ACTA1
SPTAN1-ACTA1
subgraph 6
ACTB-ACTB
ACTB-TPM3
ACTB-ACTA1
SPTAN1-ACTA1
subgraph 7
ACTG1-ACTB
ACTB-ACTB
ACTB-TPM3
ACTB-DYNLL1
subgraph 8
ACTG1-ACTB
ACTB-ACTB
ACTB-TPM3
ACTB-ACTA1
subgraph 9
ACTG1-ACTB
ACTB-ACTB
ACTB-TPM3
ACTB-ACTC1
subgraph 10
ACTG1-ACTB
ACTB-ACTB
ACTB-TPM3
TPM3-ACTA1
subgraph 11
ACTR1B-ACTB
ACTB-ACTB
ACTB-TPM3
ACTB-DYNLL1
subgraph 12
ACTR1B-ACTB
ACTB-ACTB
ACTB-TPM3
TPM3-ACTA1
subgraph 13
ACTR1B-ACTB
ACTR1B-ACTA1
ACTB-ACTB
ACTB-TPM3
subgraph 14
ACTG1-ACTG1
ACTG1-ACTB
ACTB-ACTB
ACTB-TPM3
subgraph 15
PLEC-ACTG1
ACTG1-ACTB
ACTB-ACTB
ACTB-CCT5
subgraph 16
ACTG1-DYNLL1
ACTB-ACTB
ACTB-TPM3
ACTB-DYNLL1
subgraph 17
ACTG1-ACTB
ACTG1-DYNLL1
ACTB-ACTB
ACTB-TPM3
subgraph 18
PLEC-ACTC1
ACTB-ACTB
ACTB-TPM3
ACTB-ACTC1
subgraph 19
PLEC-ACTG1
ACTG1-ACTB
ACTB-ACTB
ACTB-ACTA1
subgraph 20
PLEC-ACTG1
ACTG1-ACTB
ACTB-ACTB
ACTB-DYNLL1
subgraph 21
PLEC-ACTG1
ACTG1-ACTB
ACTB-ACTB
ACTB-ACTC1
subgraph 22
PLEC-ACTG1
ACTG1-ACTB
ACTB-ACTB
ACTB-GSN
subgraph 23
PLEC-ACTG1
ACTG1-ACTG1
ACTG1-ACTB
ACTB-ACTB
subgraph 24
PLEC-ACTG1
ACTG1-ACTB
ACTR1B-ACTB
ACTB-ACTB
subgraph 25
PLEC-ACTG1
ACTG1-DYNLL1
ACTB-ACTB
ACTB-DYNLL1
subgraph 26
PLEC-ACTG1
ACTG1-ACTB
ACTG1-DYNLL1
ACTB-ACTB
subgraph 27
PLEC-ACTG1
PLEC-ACTC1
ACTB-ACTB
ACTB-ACTC1
subgraph 28
PLEC-ACTG1
PLEC-ACTC1
ACTG1-ACTB
ACTB-ACTB
subgraph 29
PLEC-ACTG1
ACTG1-ACTB
ACTB-ACTB
ACTB-TPM3
subgraph 30
TPM1-ACTB
ACTB-ACTB
ACTB-CCT5
ACTB-DYNLL1
subgraph 31
TPM1-ACTB
ACTB-ACTB
ACTB-ACTA1
ACTB-DYNLL1
subgraph 32
TPM1-ACTB
ACTB-ACTB
ACTB-CCT5
CCT5-ACTA1
subgraph 33
TPM1-ACTB
ACTB-ACTB
ACTB-ACTA1
GSN-ACTA1
subgraph 34
TPM1-ACTB
ACTB-ACTB
ACTB-DYNLL1
ACTC1-DYNLL1
subgraph 35
TPM1-ACTB
ACTB-ACTB
ACTB-ACTA1
CCT5-ACTA1
subgraph 36
TPM1-ACTB
ACTB-ACTB
ACTB-ACTC1
ACTB-ACTA1
subgraph 37
TPM1-ACTB
ACTB-ACTB
ACTB-ACTC1
ACTB-DYNLL1
subgraph 38
TPM1-ACTB
ACTB-ACTB
ACTB-ACTC1
ACTC1-DYNLL1
subgraph 39
TPM1-ACTB
ACTB-ACTB
ACTB-ACTA1
TPM3-ACTA1
subgraph 40
TPM1-ACTB
ACTB-ACTB
ACTB-GSN
ACTB-DYNLL1
subgraph 41
TPM1-ACTB
ACTR1B-ACTA1
ACTB-ACTB
ACTB-ACTA1
subgraph 42
TPM1-ACTB
ACTB-ACTB
ACTB-GSN
GSN-ACTA1
subgraph 43
TPM1-ACTB
ACTB-ACTB
ACTB-ACTA1
SPTAN1-ACTA1
subgraph 44
TPM1-ACTB
ACTG1-ACTB
ACTB-ACTB
ACTB-DYNLL1
subgraph 45
TPM1-ACTB
ACTG1-ACTB
ACTB-ACTB
ACTB-ACTA1
subgraph 46
TPM1-ACTB
ACTG1-ACTB
ACTB-ACTB
ACTB-ACTC1
subgraph 47
TPM1-ACTB
ACTR1B-ACTB
ACTB-ACTB
ACTB-DYNLL1
subgraph 48
TPM1-ACTB
ACTR1B-ACTB
ACTR1B-ACTA1
ACTB-ACTB
subgraph 49
TPM1-ACTB
ACTG1-ACTG1
ACTG1-ACTB
ACTB-ACTB
subgraph 50
TPM1-ACTB
ACTG1-DYNLL1
ACTB-ACTB
ACTB-DYNLL1
subgraph 51
TPM1-ACTB
ACTG1-ACTB
ACTG1-DYNLL1
ACTB-ACTB
subgraph 52
PLEC-ACTC1
TPM1-ACTB
ACTB-ACTB
ACTB-ACTC1
subgraph 53
TPM1-ACTB
ACTB-ACTB
ACTB-TPM3
ACTB-DYNLL1
subgraph 54
TPM1-ACTB
ACTB-ACTB
ACTB-TPM3
ACTB-CCT5
subgraph 55
TPM1-ACTB
ACTB-ACTB
ACTB-TPM3
ACTB-ACTA1
subgraph 56
TPM1-ACTB
ACTB-ACTB
ACTB-TPM3
ACTB-ACTC1
subgraph 57
TPM1-ACTB
ACTG1-ACTB
ACTB-ACTB
ACTB-TPM3
subgraph 58
TPM1-ACTB
ACTB-ACTB
ACTB-TPM3
ACTB-GSN
subgraph 59
TPM1-ACTB
ACTB-ACTB
ACTB-TPM3
TPM3-ACTA1
subgraph 60
PLEC-ACTG1
TPM1-ACTB
ACTG1-ACTB
ACTB-ACTB
subgraph 61
ACTB-ACTB
ACTB-ACTA1
GSN-ACTA1
ACTA1-ACTA1
subgraph 62
TPM1-ACTB
ACTR1B-ACTB
ACTB-ACTB
ACTB-TPM3
subgraph 63
ACTB-ACTB
ACTB-CCT5
ACTB-ACTA1
ACTA1-ACTA1
subgraph 64
ACTB-ACTB
ACTB-ACTA1
ACTB-DYNLL1
ACTA1-ACTA1
subgraph 65
ACTB-ACTB
ACTB-ACTA1
CCT5-ACTA1
ACTA1-ACTA1
subgraph 66
ACTB-ACTB
ACTB-CCT5
CCT5-ACTA1
ACTA1-ACTA1
subgraph 67
ACTB-ACTB
ACTB-ACTA1
TPM3-ACTA1
ACTA1-ACTA1
subgraph 68
ACTR1B-ACTA1
ACTB-ACTB
ACTB-ACTA1
ACTA1-ACTA1
subgraph 69
ACTB-ACTB
ACTB-GSN
GSN-ACTA1
ACTA1-ACTA1
subgraph 70
ACTR1B-ACTB
ACTB-ACTB
ACTB-ACTA1
ACTA1-ACTA1
subgraph 71
ACTB-ACTB
ACTB-ACTC1
ACTB-ACTA1
ACTA1-ACTA1
subgraph 72
ACTB-ACTB
ACTB-GSN
ACTB-ACTA1
ACTA1-ACTA1
subgraph 73
ACTB-ACTB
ACTB-ACTA1
SPTAN1-ACTA1
ACTA1-ACTA1
subgraph 74
ACTG1-ACTB
ACTB-ACTB
ACTB-ACTA1
ACTA1-ACTA1
subgraph 75
ACTB-ACTB
ACTB-TPM3
ACTB-ACTA1
ACTA1-ACTA1
subgraph 76
ACTR1B-ACTB
ACTR1B-ACTA1
ACTB-ACTB
ACTA1-ACTA1
subgraph 77
ACTB-ACTB
ACTB-TPM3
TPM3-ACTA1
ACTA1-ACTA1
subgraph 78
TPM1-ACTB
ACTB-ACTB
ACTB-ACTA1
ACTA1-ACTA1
subgraph 79
ACTB-ACTB
ACTB-CCT5
ACTB-SPTAN1
ACTB-DYNLL1
subgraph 80
ACTB-ACTB
ACTB-SPTAN1
ACTB-ACTA1
ACTB-DYNLL1
subgraph 81
ACTB-ACTB
ACTB-SPTAN1
ACTB-ACTA1
GSN-ACTA1
subgraph 82
ACTB-ACTB
ACTB-SPTAN1
ACTB-DYNLL1
ACTC1-DYNLL1
subgraph 83
ACTB-ACTB
ACTB-CCT5
ACTB-SPTAN1
CCT5-ACTA1
subgraph 84
ACTB-ACTB
ACTB-SPTAN1
ACTB-ACTA1
CCT5-ACTA1
subgraph 85
ACTB-ACTB
ACTB-ACTC1
ACTB-SPTAN1
ACTB-ACTA1
subgraph 86
ACTB-ACTB
ACTB-ACTC1
ACTB-SPTAN1
ACTB-DYNLL1
subgraph 87
ACTB-ACTB
ACTB-SPTAN1
ACTB-ACTA1
TPM3-ACTA1
subgraph 88
ACTB-ACTB
ACTB-SPTAN1
ACTB-GSN
ACTB-DYNLL1
subgraph 89
ACTB-ACTB
ACTB-SPTAN1
ACTB-GSN
GSN-ACTA1
subgraph 90
ACTB-ACTB
ACTB-SPTAN1
ACTB-ACTA1
SPTAN1-ACTA1
subgraph 91
ACTR1B-ACTA1
ACTB-ACTB
ACTB-SPTAN1
ACTB-ACTA1
subgraph 92
ACTB-ACTB
ACTB-CCT5
ACTB-SPTAN1
SPTAN1-ACTA1
subgraph 93
ACTB-ACTB
ACTB-SPTAN1
ACTB-DYNLL1
SPTAN1-ACTA1
subgraph 94
ACTB-ACTB
ACTB-SPTAN1
SPTAN1-ACTA1
GSN-ACTA1
subgraph 95
ACTB-ACTB
ACTB-SPTAN1
CCT5-ACTA1
SPTAN1-ACTA1
subgraph 96
ACTB-ACTB
ACTB-ACTC1
ACTB-SPTAN1
SPTAN1-ACTA1
subgraph 97
ACTB-ACTB
ACTB-SPTAN1
TPM3-ACTA1
SPTAN1-ACTA1
subgraph 98
ACTR1B-ACTA1
ACTB-ACTB
ACTB-SPTAN1
SPTAN1-ACTA1
subgraph 99
ACTB-ACTB
ACTB-SPTAN1
ACTB-GSN
SPTAN1-ACTA1
subgraph 100
ACTG1-ACTB
ACTB-ACTB
ACTB-SPTAN1
ACTB-DYNLL1
subgraph 101
ACTG1-ACTB
ACTB-ACTB
ACTB-SPTAN1
ACTB-ACTA1
subgraph 102
ACTG1-ACTB
ACTB-ACTB
ACTB-ACTC1
ACTB-SPTAN1
subgraph 103
ACTG1-ACTB
ACTB-ACTB
ACTB-SPTAN1
SPTAN1-ACTA1
subgraph 104
ACTR1B-ACTB
ACTB-ACTB
ACTB-SPTAN1
ACTB-DYNLL1
subgraph 105
ACTR1B-ACTB
ACTR1B-ACTA1
ACTB-ACTB
ACTB-SPTAN1
subgraph 106
ACTR1B-ACTB
ACTB-ACTB
ACTB-SPTAN1
SPTAN1-ACTA1
subgraph 107
ACTG1-DYNLL1
ACTB-ACTB
ACTB-SPTAN1
ACTB-DYNLL1
subgraph 108
ACTG1-ACTG1
ACTG1-ACTB
ACTB-ACTB
ACTB-SPTAN1
subgraph 109
ACTG1-ACTB
ACTG1-DYNLL1
ACTB-ACTB
ACTB-SPTAN1
subgraph 110
PLEC-ACTC1
ACTB-ACTB
ACTB-ACTC1
ACTB-SPTAN1
subgraph 111
ACTB-ACTB
ACTB-TPM3
ACTB-SPTAN1
ACTB-DYNLL1
subgraph 112
ACTB-ACTB
ACTB-TPM3
ACTB-SPTAN1
TPM3-ACTA1
subgraph 113
ACTB-ACTB
ACTB-TPM3
ACTB-SPTAN1
SPTAN1-ACTA1
subgraph 114
PLEC-ACTG1
ACTG1-ACTB
ACTB-ACTB
ACTB-SPTAN1
subgraph 115
TPM1-ACTB
ACTB-ACTB
ACTB-SPTAN1
ACTB-DYNLL1
subgraph 116
TPM1-ACTB
ACTB-ACTB
ACTB-SPTAN1
SPTAN1-ACTA1
subgraph 117
TPM1-ACTB
ACTB-ACTB
ACTB-TPM3
ACTB-SPTAN1
subgraph 118
ACTB-ACTB
ACTB-SPTAN1
ACTB-ACTA1
ACTA1-ACTA1
subgraph 119
ACTB-ACTB
ACTB-SPTAN1
SPTAN1-ACTA1
ACTA1-ACTA1
subgraph 120
HIST1H3G-HIST1H3G
HIST1H3G-HIST1H4J
HIST2H3A-HIST2H3A
HIST2H3A-HIST1H4J
subgraph 121
NASP-HIST1H3G
HIST1H3G-HIST1H3G
HIST1H3G-HIST1H4J
HIST2H3A-HIST1H4J
subgraph 122
NASP-HIST2H3A
HIST1H3G-HIST1H3G
HIST1H3G-HIST1H4J
HIST2H3A-HIST1H4J
subgraph 123
NASP-HIST1H3G
NASP-HIST2H3A
HIST1H3G-HIST1H3G
HIST2H3A-HIST2H3A
subgraph 124
NASP-HIST2H3A
HIST1H3G-HIST1H3G
HIST1H3G-HIST1H4J
HIST2H3A-HIST1H4J
subgraph 125
NASP-HIST2H3A
NASP-HIST1H3G
NASP-HIST2H3A
HIST1H3G-HIST1H3G
subgraph 126
NASP-HIST1H3G
NASP-HIST2H3A
HIST1H3G-HIST1H3G
HIST2H3A-HIST2H3A
subgraph 127
NASP-HIST1H3G
NASP-HIST2H3A
NASP-HIST1H3G
HIST1H3G-HIST1H3G
subgraph 128
NASP-HIST1H3G
HIST1H3G-HIST1H3G
HIST1H3G-HIST1H4J
HIST2H3A-HIST1H4J
subgraph 129
NASP-HIST1H3G
NASP-HIST1H3G
NASP-HIST2H3A
HIST1H3G-HIST1H3G
subgraph 130
NASP-HIST1H3G
NASP-HIST2H3A
NASP-HIST2H3A
HIST1H3G-HIST1H3G
subgraph 131
STAT5B-CREBBP
STAT5B-STAT3
CREBBP-CREB1
RBM8A-STAT3
subgraph 132
STAT5B-CREBBP
STAT5B-STAT3
RBM8A-STAT3
RBM8A-STAT3
subgraph 133
STAT5B-NR3C1
STAT5B-STAT3
RBM8A-STAT3
RBM8A-STAT3
subgraph 134
STAT5B-STAT5B
STAT5B-STAT3
RBM8A-STAT3
RBM8A-STAT3
subgraph 135
STAT5B-NR3C1
STAT5B-STAT3
NR3C1-STAT5A
RBM8A-STAT3
subgraph 136
STAT5B-CREBBP
STAT5B-STAT3
CREBBP-STAT5A
RBM8A-STAT3
subgraph 137
STAT5B-CREBBP
STAT5B-STAT3
CREBBP-NCOA3
RBM8A-STAT3
subgraph 138
RBM8A-STAT3
RBM8A-STAT3
STAT3-STAT5A
STAT5A-STAT5A
subgraph 139
STAT5B-CREBBP
STAT5B-STAT3
RBM8A-STAT3
STAT3-STAT5A
subgraph 140
STAT5B-STAT3
RBM8A-STAT3
STAT3-STAT5A
STAT5A-STAT5A
subgraph 141
STAT5B-NR3C1
STAT5B-STAT3
RBM8A-STAT3
STAT3-STAT5A
subgraph 142
STAT5B-STAT5B
STAT5B-STAT3
RBM8A-STAT3
STAT3-STAT5A
subgraph 143
STAT5B-STAT3
RBM8A-STAT3
RBM8A-STAT3
STAT3-STAT5A
subgraph 144
STAT5B-NR3C1
NR3C1-STAT5A
RBM8A-STAT3
STAT3-STAT5A
subgraph 145
RBM8A-STAT3
NR3C1-STAT5A
RBM8A-STAT3
STAT3-STAT5A
subgraph 146
STAT5B-STAT3
NR3C1-STAT5A
RBM8A-STAT3
STAT3-STAT5A
subgraph 147
STAT5B-CREBBP
CREBBP-STAT5A
RBM8A-STAT3
STAT3-STAT5A
subgraph 148
CREBBP-CREB1
CREBBP-STAT5A
RBM8A-STAT3
STAT3-STAT5A
subgraph 149
RBM8A-STAT3
CREBBP-STAT5A
RBM8A-STAT3
STAT3-STAT5A
subgraph 150
STAT5B-STAT3
CREBBP-STAT5A
RBM8A-STAT3
STAT3-STAT5A
subgraph 151
CREBBP-NCOA3
CREBBP-STAT5A
RBM8A-STAT3
STAT3-STAT5A
subgraph 152
RBM8A-STAT3
NCOR2-STAT5A
RBM8A-STAT3
STAT3-STAT5A
subgraph 153
STAT5B-STAT3
NCOR2-STAT5A
RBM8A-STAT3
STAT3-STAT5A
subgraph 154
MYC-MAX
MYC-TUBA4A
MYCBP2-MYC
MAX-MYC
subgraph 155
MYC-MAX
MYC-MYCBP2
MYCBP2-MYC
MAX-MYC
subgraph 156
TUBA3D-MYC
MYC-MAX
MYCBP2-MYC
MAX-MYC
subgraph 157
MYC-MAX
MYC-TUBA1A
MYCBP2-MYC
MAX-MYC
subgraph 158
MAX-MYC
MYC-MAX
MYCBP2-MYC
MAX-MYC
subgraph 159
MYC-MAX
MYC-SP1
MYCBP2-MYC
MAX-MYC
subgraph 160
MYC-MAX
MYCBP2-MYC
MAX-MYC
MYC-HEATR1
subgraph 161
MYC-MYCBP2
MYC-TUBA4A
MYCBP2-MYC
MYC-MYCBP2
subgraph 162
MAX-MYC
MYCBP2-MYC
MAX-MYC
MYC-HEATR1
subgraph 163
TUBA3D-MYC
MYC-MYCBP2
MYCBP2-MYC
MYC-MYCBP2
subgraph 164
MYC-TUBA1A
MYC-MYCBP2
MYCBP2-MYC
MYC-MYCBP2
subgraph 165
MYC-MAX
MYC-MYCBP2
MYCBP2-MYC
MYC-MYCBP2
subgraph 166
MYC-SP1
MYC-MYCBP2
MYCBP2-MYC
MYC-MYCBP2
subgraph 167
MAX-MYC
MYC-MYCBP2
MYCBP2-MYC
MYC-MYCBP2
subgraph 168
MYC-MYCBP2
MYCBP2-MYC
MYC-HEATR1
MYC-MYCBP2
subgraph 169
MAX-MYC
MYCBP2-MYC
MYC-HEATR1
MYC-MYCBP2
subgraph 170
MYC-MYCBP2
MYCBP2-MYC
MAX-MYC
MYC-MYCBP2
subgraph 171
MYC-MAX
MYCBP2-MYC
MAX-MYC
MYC-MYCBP2
subgraph 172
MAX-MYC
MYCBP2-MYC
MAX-MYC
MYC-MYCBP2
subgraph 173
MYCBP2-MYC
MAX-MYC
MYC-HEATR1
MYC-MYCBP2
subgraph 174
MYC-SP1
MYC-TUBA4A
MYCBP2-MYC
MYC-SP1
subgraph 175
MYC-SP1
MYC-MYCBP2
MYCBP2-MYC
MYC-SP1
subgraph 176
TUBA3D-MYC
MYC-SP1
MYCBP2-MYC
MYC-SP1
subgraph 177
MYC-TUBA1A
MYC-SP1
MYCBP2-MYC
MYC-SP1
subgraph 178
MYC-MAX
MYC-SP1
MYCBP2-MYC
MYC-SP1
subgraph 179
MAX-MYC
MYC-SP1
MYCBP2-MYC
MYC-SP1
subgraph 180
MAX-MYC
MYCBP2-MYC
MYC-HEATR1
MYC-SP1
subgraph 181
MYC-SP1
MYCBP2-MYC
MYC-HEATR1
MYC-SP1
subgraph 182
MYC-MAX
MYCBP2-MYC
MAX-MYC
MYC-SP1
subgraph 183
MAX-MYC
MYCBP2-MYC
MAX-MYC
MYC-SP1
subgraph 184
MYC-SP1
MYCBP2-MYC
MAX-MYC
MYC-SP1
subgraph 185
MYCBP2-MYC
MAX-MYC
MYC-HEATR1
MYC-SP1
subgraph 186
MYC-MYCBP2
MYCBP2-MYC
MYC-SP1
MYC-MYCBP2
subgraph 187
MAX-MYC
MYCBP2-MYC
MYC-SP1
MYC-MYCBP2
subgraph 188
MYC-SP1
MYCBP2-MYC
MYC-SP1
MYC-MYCBP2
subgraph 189
MYCBP2-MYC
MYC-HEATR1
MYC-SP1
MYC-MYCBP2
subgraph 190
MYCBP2-MYC
MAX-MYC
MYC-SP1
MYC-MYCBP2
subgraph 191
MYC-MYCBP2
MYC-TUBA4A
MYCBP2-MYC
MYC-TUBA4A
subgraph 192
TUBA3D-MYC
MYC-TUBA4A
MYCBP2-MYC
MYC-TUBA4A
subgraph 193
MYC-TUBA1A
MYC-TUBA4A
MYCBP2-MYC
MYC-TUBA4A
subgraph 194
MYC-MAX
MYC-TUBA4A
MYCBP2-MYC
MYC-TUBA4A
subgraph 195
MAX-MYC
MYC-TUBA4A
MYCBP2-MYC
MYC-TUBA4A
subgraph 196
MYC-SP1
MYC-TUBA4A
MYCBP2-MYC
MYC-TUBA4A
subgraph 197
MAX-MYC
MYCBP2-MYC
MYC-HEATR1
MYC-TUBA4A
subgraph 198
MYC-TUBA4A
MYCBP2-MYC
MYC-HEATR1
MYC-TUBA4A
subgraph 199
MYC-TUBA4A
MYCBP2-MYC
MAX-MYC
MYC-TUBA4A
subgraph 200
MYC-MAX
MYCBP2-MYC
MAX-MYC
MYC-TUBA4A
subgraph 201
MAX-MYC
MYCBP2-MYC
MAX-MYC
MYC-TUBA4A
subgraph 202
MYCBP2-MYC
MAX-MYC
MYC-HEATR1
MYC-TUBA4A
subgraph 203
MYC-MYCBP2
MYCBP2-MYC
MYC-MYCBP2
MYC-TUBA4A
subgraph 204
MYC-TUBA4A
MYCBP2-MYC
MYC-MYCBP2
MYC-TUBA4A
subgraph 205
MAX-MYC
MYCBP2-MYC
MYC-MYCBP2
MYC-TUBA4A
subgraph 206
MYCBP2-MYC
MYC-HEATR1
MYC-MYCBP2
MYC-TUBA4A
subgraph 207
MYCBP2-MYC
MAX-MYC
MYC-MYCBP2
MYC-TUBA4A
subgraph 208
MYC-TUBA4A
MYCBP2-MYC
MYC-TUBA4A
TUBB2A-TUBA4A
subgraph 209
MYCBP2-MYC
MYC-HEATR1
MYC-TUBA4A
TUBB2A-TUBA4A
subgraph 210
MYCBP2-MYC
MYC-MYCBP2
MYC-TUBA4A
TUBB2A-TUBA4A
subgraph 211
MYC-TUBA4A
MYCBP2-MYC
MYC-SP1
MYC-TUBA4A
subgraph 212
MYC-SP1
MYCBP2-MYC
MYC-SP1
MYC-TUBA4A
subgraph 213
MYCBP2-MYC
MYC-HEATR1
MYC-SP1
MYC-TUBA4A
subgraph 214
MYCBP2-MYC
MYC-SP1
MYC-MYCBP2
MYC-TUBA4A
subgraph 215
MAX-MYC
MYCBP2-MYC
MYC-HEATR1
MYC-HEATR1
subgraph 216
MYC-MAX
MYCBP2-MYC
MAX-MYC
MYC-HEATR1
subgraph 217
MAX-MYC
MYCBP2-MYC
MAX-MYC
MYC-HEATR1
subgraph 218
MYCBP2-MYC
MAX-MYC
MYC-HEATR1
MYC-HEATR1
subgraph 219
MYC-MYCBP2
MYCBP2-MYC
MYC-HEATR1
MYC-MYCBP2
subgraph 220
MAX-MYC
MYCBP2-MYC
MYC-HEATR1
MYC-MYCBP2
subgraph 221
MYCBP2-MYC
MYC-HEATR1
MYC-HEATR1
MYC-MYCBP2
subgraph 222
MYCBP2-MYC
MAX-MYC
MYC-HEATR1
MYC-MYCBP2
subgraph 223
MAX-MYC
MYCBP2-MYC
MYC-SP1
MYC-HEATR1
subgraph 224
MYC-SP1
MYCBP2-MYC
MYC-SP1
MYC-HEATR1
subgraph 225
MYCBP2-MYC
MYC-HEATR1
MYC-SP1
MYC-HEATR1
subgraph 226
MYCBP2-MYC
MAX-MYC
MYC-SP1
MYC-HEATR1
subgraph 227
MYCBP2-MYC
MYC-SP1
MYC-HEATR1
MYC-MYCBP2
subgraph 228
MYC-TUBA4A
MYCBP2-MYC
MYC-HEATR1
MYC-TUBA4A
subgraph 229
MAX-MYC
MYCBP2-MYC
MYC-HEATR1
MYC-TUBA4A
subgraph 230
MYCBP2-MYC
MYC-HEATR1
MYC-HEATR1
MYC-TUBA4A
subgraph 231
MYCBP2-MYC
MAX-MYC
MYC-HEATR1
MYC-TUBA4A
subgraph 232
MYCBP2-MYC
MYC-HEATR1
MYC-MYCBP2
MYC-TUBA4A
subgraph 233
MYCBP2-MYC
MYC-HEATR1
MYC-TUBA4A
TUBB2A-TUBA4A
subgraph 234
MYCBP2-MYC
MYC-SP1
MYC-HEATR1
MYC-TUBA4A
subgraph 235
MYC-MAX
MYC-TUBA1B
MYCBP2-MYC
MAX-MYC
subgraph 236
MYC-TUBA1B
MYC-MYCBP2
MYCBP2-MYC
MYC-MYCBP2
subgraph 237
MYC-TUBA1B
MYC-SP1
MYCBP2-MYC
MYC-SP1
subgraph 238
MYC-TUBA1B
MYC-TUBA4A
MYCBP2-MYC
MYC-TUBA4A
subgraph 239
STAT5B-NR3C1
STAT5B-NCOR2
STAT5B-CREBBP
CREBBP-CREB1
subgraph 240
STAT5B-NCOR2
STAT5B-CREBBP
NCOA1-CREBBP
CREBBP-CREB1
subgraph 241
STAT5B-STAT5B
STAT5B-NCOR2
STAT5B-CREBBP
CREBBP-CREB1
subgraph 242
STAT5B-NCOR2
STAT5B-CREBBP
CREBBP-CREB1
CREBBP-CREB1
subgraph 243
STAT5B-NCOR2
STAT5B-CREBBP
STAT5B-STAT3
CREBBP-CREB1
subgraph 244
STAT5B-NR3C1
STAT5B-NCOR2
STAT5B-CREBBP
NR3C1-STAT5A
subgraph 245
STAT5B-NR3C1
STAT5B-NCOR2
NR3C1-STAT5A
STAT5A-STAT5A
subgraph 246
STAT5B-STAT5B
STAT5B-NR3C1
STAT5B-NCOR2
NR3C1-STAT5A
subgraph 247
STAT5B-NR3C1
STAT5B-NCOR2
STAT5B-STAT3
NR3C1-STAT5A
subgraph 248
STAT5B-NCOR2
STAT5B-CREBBP
RELA-CREBBP
CREBBP-CREB1
subgraph 249
STAT5B-NR3C1
STAT5B-NCOR2
STAT5B-CREBBP
CREBBP-NCOA3
subgraph 250
STAT5B-NCOR2
STAT5B-CREBBP
NCOA1-CREBBP
CREBBP-NCOA3
subgraph 251
STAT5B-NCOR2
STAT5B-CREBBP
CREBBP-CREB1
CREBBP-NCOA3
subgraph 252
STAT5B-STAT5B
STAT5B-NCOR2
STAT5B-CREBBP
CREBBP-NCOA3
subgraph 253
STAT5B-NCOR2
STAT5B-CREBBP
STAT5B-STAT3
CREBBP-NCOA3
subgraph 254
RELA-NCOA3
STAT5B-NCOR2
STAT5B-CREBBP
CREBBP-NCOA3
subgraph 255
STAT5B-NCOR2
STAT5B-CREBBP
RELA-CREBBP
CREBBP-NCOA3
subgraph 256
STAT5B-NR3C1
STAT5B-NCOR2
STAT5B-CREBBP
CREBBP-STAT5A
subgraph 257
STAT5B-NCOR2
STAT5B-CREBBP
CREBBP-STAT5A
STAT5A-STAT5A
subgraph 258
STAT5B-NCOR2
STAT5B-CREBBP
NCOA1-CREBBP
CREBBP-STAT5A
subgraph 259
STAT5B-NCOR2
STAT5B-CREBBP
CREBBP-CREB1
CREBBP-STAT5A
subgraph 260
STAT5B-STAT5B
STAT5B-NCOR2
STAT5B-CREBBP
CREBBP-STAT5A
subgraph 261
STAT5B-NCOR2
STAT5B-CREBBP
NR3C1-STAT5A
CREBBP-STAT5A
subgraph 262
STAT5B-NCOR2
STAT5B-CREBBP
STAT5B-STAT3
CREBBP-STAT5A
subgraph 263
STAT5B-NR3C1
STAT5B-NCOR2
NR3C1-STAT5A
CREBBP-STAT5A
subgraph 264
STAT5B-NCOR2
STAT5B-CREBBP
RELA-CREBBP
CREBBP-STAT5A
subgraph 265
STAT5B-NCOR2
STAT5B-CREBBP
CREBBP-NCOA3
CREBBP-STAT5A
subgraph 266
STAT5B-NCOR2
STAT5B-CREBBP
STAT5B-STAT3
STAT3-STAT5A
subgraph 267
STAT5B-NR3C1
STAT5B-NCOR2
STAT5B-STAT3
STAT3-STAT5A
subgraph 268
STAT5B-NCOR2
STAT5B-STAT3
STAT3-STAT5A
STAT5A-STAT5A
subgraph 269
STAT5B-STAT5B
STAT5B-NCOR2
STAT5B-STAT3
STAT3-STAT5A
subgraph 270
STAT5B-NCOR2
STAT5B-STAT3
RBM8A-STAT3
STAT3-STAT5A
subgraph 271
STAT5B-NR3C1
STAT5B-NCOR2
NR3C1-STAT5A
STAT3-STAT5A
subgraph 272
STAT5B-NCOR2
STAT5B-STAT3
NR3C1-STAT5A
STAT3-STAT5A
subgraph 273
STAT5B-NCOR2
STAT5B-CREBBP
CREBBP-STAT5A
STAT3-STAT5A
subgraph 274
STAT5B-NCOR2
STAT5B-STAT3
CREBBP-STAT5A
STAT3-STAT5A
subgraph 275
STAT5B-NCOR2
STAT5B-CREBBP
RELA-NCOA3
CREBBP-NCOA3
subgraph 276
STAT5B-NCOR2
STAT5B-CREBBP
NCOA1-CREBBP
CREBBP-NCOA1
subgraph 277
STAT5B-NCOR2
STAT5B-CREBBP
CREBBP-CREB1
CREBBP-NCOA1
subgraph 278
STAT5B-NCOR2
STAT5B-CREBBP
CREBBP-NCOA3
CREBBP-NCOA1
subgraph 279
STAT5B-NCOR2
STAT5B-CREBBP
CREBBP-NCOA1
CREBBP-STAT5A
subgraph 280
RELA-CREBBP
STAT5B-NCOR2
STAT5B-CREBBP
CREBBP-CREB1
subgraph 281
RELA-CALM1
RELA-CREBBP
STAT5B-NCOR2
STAT5B-CREBBP
subgraph 282
RELA-CREBBP
STAT5B-NCOR2
STAT5B-CREBBP
RELA-CREBBP
subgraph 283
RELA-CREBBP
STAT5B-NCOR2
STAT5B-CREBBP
CREBBP-NCOA3
subgraph 284
RELA-CREBBP
STAT5B-NCOR2
STAT5B-CREBBP
CREBBP-STAT5A
subgraph 285
STAT5B-NR3C1
STAT5B-NCOR2
STAT5B-CREBBP
NCOR2-STAT5A
subgraph 286
STAT5B-NCOR2
STAT5B-CREBBP
NCOR2-STAT5A
STAT5A-STAT5A
subgraph 287
STAT5B-NR3C1
STAT5B-NCOR2
NCOR2-STAT5A
STAT5A-STAT5A
subgraph 288
STAT5B-NCOR2
STAT5B-CREBBP
NCOA1-CREBBP
NCOR2-STAT5A
subgraph 289
STAT5B-NCOR2
STAT5B-CREBBP
NCOR2-STAT5A
CREBBP-CREB1
subgraph 290
STAT5B-STAT5B
STAT5B-NCOR2
STAT5B-CREBBP
NCOR2-STAT5A
subgraph 291
STAT5B-STAT5B
STAT5B-NR3C1
STAT5B-NCOR2
NCOR2-STAT5A
subgraph 292
STAT5B-STAT5B
STAT5B-NCOR2
NCOR2-STAT5A
STAT5A-STAT5A
subgraph 293
STAT5B-NCOR2
STAT5B-CREBBP
STAT5B-STAT3
NCOR2-STAT5A
subgraph 294
STAT5B-NR3C1
STAT5B-NCOR2
STAT5B-STAT3
NCOR2-STAT5A
subgraph 295
STAT5B-NCOR2
STAT5B-STAT3
NCOR2-STAT5A
STAT5A-STAT5A
subgraph 296
STAT5B-STAT5B
STAT5B-NCOR2
STAT5B-STAT3
NCOR2-STAT5A
subgraph 297
STAT5B-NCOR2
STAT5B-STAT3
RBM8A-STAT3
NCOR2-STAT5A
subgraph 298
STAT5B-NCOR2
STAT5B-CREBBP
NR3C1-STAT5A
NCOR2-STAT5A
subgraph 299
STAT5B-NR3C1
STAT5B-NCOR2
NR3C1-STAT5A
NCOR2-STAT5A
subgraph 300
STAT5B-NCOR2
NR3C1-STAT5A
NCOR2-STAT5A
STAT5A-STAT5A
subgraph 301
STAT5B-STAT5B
STAT5B-NCOR2
NR3C1-STAT5A
NCOR2-STAT5A
subgraph 302
STAT5B-NCOR2
STAT5B-STAT3
NR3C1-STAT5A
NCOR2-STAT5A
subgraph 303
STAT5B-NCOR2
STAT5B-CREBBP
RELA-CREBBP
NCOR2-STAT5A
subgraph 304
STAT5B-NCOR2
STAT5B-CREBBP
NCOR2-STAT5A
CREBBP-NCOA3
subgraph 305
STAT5B-NCOR2
STAT5B-CREBBP
NCOR2-STAT5A
CREBBP-STAT5A
subgraph 306
STAT5B-NR3C1
STAT5B-NCOR2
NCOR2-STAT5A
CREBBP-STAT5A
subgraph 307
STAT5B-NCOR2
NCOR2-STAT5A
CREBBP-STAT5A
STAT5A-STAT5A
subgraph 308
STAT5B-NCOR2
NCOA1-CREBBP
NCOR2-STAT5A
CREBBP-STAT5A
subgraph 309
STAT5B-NCOR2
NCOR2-STAT5A
CREBBP-CREB1
CREBBP-STAT5A
subgraph 310
STAT5B-STAT5B
STAT5B-NCOR2
NCOR2-STAT5A
CREBBP-STAT5A
subgraph 311
STAT5B-NCOR2
STAT5B-STAT3
NCOR2-STAT5A
CREBBP-STAT5A
subgraph 312
STAT5B-NCOR2
NR3C1-STAT5A
NCOR2-STAT5A
CREBBP-STAT5A
subgraph 313
STAT5B-NCOR2
RELA-CREBBP
NCOR2-STAT5A
CREBBP-STAT5A
subgraph 314
STAT5B-NCOR2
NCOR2-STAT5A
CREBBP-NCOA3
CREBBP-STAT5A
subgraph 315
STAT5B-NCOR2
STAT5B-CREBBP
NCOR2-STAT5A
STAT3-STAT5A
subgraph 316
STAT5B-NR3C1
STAT5B-NCOR2
NCOR2-STAT5A
STAT3-STAT5A
subgraph 317
STAT5B-NCOR2
NCOR2-STAT5A
STAT3-STAT5A
STAT5A-STAT5A
subgraph 318
STAT5B-STAT5B
STAT5B-NCOR2
NCOR2-STAT5A
STAT3-STAT5A
subgraph 319
STAT5B-NCOR2
RBM8A-STAT3
NCOR2-STAT5A
STAT3-STAT5A
subgraph 320
STAT5B-NCOR2
STAT5B-STAT3
NCOR2-STAT5A
STAT3-STAT5A
subgraph 321
STAT5B-NCOR2
NR3C1-STAT5A
NCOR2-STAT5A
STAT3-STAT5A
subgraph 322
STAT5B-NCOR2
NCOR2-STAT5A
CREBBP-STAT5A
STAT3-STAT5A
subgraph 323
STAT5B-NCOR2
STAT5B-CREBBP
NCOR2-STAT5A
CREBBP-NCOA1
subgraph 324
STAT5B-NCOR2
NCOR2-STAT5A
CREBBP-NCOA1
CREBBP-STAT5A
subgraph 325
RELA-CREBBP
STAT5B-NCOR2
STAT5B-CREBBP
NCOR2-STAT5A
subgraph 326
RELA-CREBBP
STAT5B-NCOR2
NCOR2-STAT5A
CREBBP-STAT5A
subgraph 327
STAT5B-NCOR2
STAT5B-CREBBP
CREBBP-NCOA3
CREBBP-NCOA3
subgraph 328
STAT5B-NCOR2
STAT5B-STAT3
RBM8A-STAT3
RBM8A-STAT3
subgraph 329
STAT5B-NCOR2
STAT5B-STAT3
RBM8A-STAT3
STAT3-STAT5A
subgraph 330
STAT5B-NCOR2
STAT5B-STAT3
NCOR2-STAT5A
RBM8A-STAT3
subgraph 331
STAT5B-NCOR2
NCOR2-STAT5A
RBM8A-STAT3
STAT3-STAT5A
subgraph 332
TUBA3D-MYC
MYC-TUBA8
MYC-MYCBP2
MYC-TUBA4A
subgraph 333
MYC-TUBA8
MYC-TUBA1A
MYC-MYCBP2
MYC-TUBA4A
subgraph 334
TUBA3D-MYC
MYC-TUBA8
MYC-TUBA1A
MYC-TUBA4A
subgraph 335
TUBA3D-MYC
MYC-TUBA8
MYC-TUBA1A
MYC-MYCBP2
subgraph 336
MYC-MAX
MYC-TUBA8
MYC-MYCBP2
MYC-TUBA4A
subgraph 337
TUBA3D-MYC
MYC-MAX
MYC-TUBA8
MYC-TUBA4A
subgraph 338
TUBA3D-MYC
MYC-MAX
MYC-TUBA8
MYC-MYCBP2
subgraph 339
MYC-MAX
MYC-TUBA8
MYC-TUBA1A
MYC-TUBA4A
subgraph 340
MYC-MAX
MYC-TUBA8
MYC-TUBA1A
MYC-MYCBP2
subgraph 341
TUBA3D-MYC
MYC-MAX
MYC-TUBA8
MYC-TUBA1A
subgraph 342
TUBG1-TUBA3D
TUBA3D-MYC
MYC-TUBA8
MYC-TUBA4A
subgraph 343
TUBG1-TUBA3D
TUBA3D-MYC
MYC-TUBA8
MYC-MYCBP2
subgraph 344
TUBG1-TUBA3D
TUBA3D-MYC
MYC-TUBA8
MYC-TUBA1A
subgraph 345
TUBG1-TUBA3D
TUBA3D-MYC
MYC-MAX
MYC-TUBA8
subgraph 346
MYC-TUBA8
MYC-SP1
MYC-MYCBP2
MYC-TUBA4A
subgraph 347
TUBA3D-MYC
MYC-TUBA8
MYC-SP1
MYC-TUBA4A
subgraph 348
TUBA3D-MYC
MYC-TUBA8
MYC-SP1
MYC-MYCBP2
subgraph 349
MYC-TUBA8
MYC-TUBA1A
MYC-SP1
MYC-TUBA4A
subgraph 350
MYC-TUBA8
MYC-TUBA1A
MYC-SP1
MYC-MYCBP2
subgraph 351
TUBA3D-MYC
MYC-TUBA8
MYC-TUBA1A
MYC-SP1
subgraph 352
MYC-MAX
MYC-TUBA8
MYC-SP1
MYC-TUBA4A
subgraph 353
TUBA3D-MYC
MYC-MAX
MYC-TUBA8
MYC-SP1
subgraph 354
MYC-MAX
MYC-TUBA8
MYC-TUBA1A
MYC-SP1
subgraph 355
TUBG1-TUBA3D
TUBA3D-MYC
MYC-TUBA8
MYC-SP1
subgraph 356
RELA-TUBA1A
MYC-TUBA8
MYC-TUBA1A
MYC-TUBA4A
subgraph 357
RELA-TUBA1A
MYC-TUBA8
MYC-TUBA1A
MYC-MYCBP2
subgraph 358
RELA-TUBA1A
TUBA3D-MYC
MYC-TUBA8
MYC-TUBA1A
subgraph 359
RELA-CALM1
RELA-TUBA1A
MYC-TUBA8
MYC-TUBA1A
subgraph 360
RELA-TUBA1A
MYC-MAX
MYC-TUBA8
MYC-TUBA1A
subgraph 361
RELA-TUBA1A
MYC-TUBA8
MYC-TUBA1A
MYC-SP1
subgraph 362
RELA-RELA
RELA-TUBA1A
MYC-TUBA8
MYC-TUBA1A
subgraph 363
RELA-TUBA3D
TUBA3D-MYC
MYC-TUBA8
MYC-TUBA4A
subgraph 364
RELA-TUBA3D
TUBA3D-MYC
MYC-TUBA8
MYC-MYCBP2
subgraph 365
RELA-TUBA3D
TUBA3D-MYC
MYC-TUBA8
MYC-TUBA1A
subgraph 366
RELA-TUBA3D
RELA-CALM1
TUBA3D-MYC
MYC-TUBA8
subgraph 367
RELA-TUBA3D
TUBA3D-MYC
MYC-MAX
MYC-TUBA8
subgraph 368
TUBG1-TUBA3D
RELA-TUBA3D
TUBA3D-MYC
MYC-TUBA8
subgraph 369
RELA-TUBA3D
TUBA3D-MYC
MYC-TUBA8
MYC-SP1
subgraph 370
RELA-TUBA3D
RELA-TUBA1A
TUBA3D-MYC
MYC-TUBA8
subgraph 371
RELA-TUBA3D
RELA-TUBA1A
MYC-TUBA8
MYC-TUBA1A
subgraph 372
RELA-RELA
RELA-TUBA3D
TUBA3D-MYC
MYC-TUBA8
subgraph 373
MYC-MAX
MYC-TUBA8
MYC-TUBA4A
MAX-MYC
subgraph 374
MYC-MAX
MYC-TUBA8
MYC-MYCBP2
MAX-MYC
subgraph 375
TUBA3D-MYC
MYC-MAX
MYC-TUBA8
MAX-MYC
subgraph 376
MYC-MAX
MYC-TUBA8
MYC-TUBA1A
MAX-MYC
subgraph 377
MAX-MYC
MYC-MAX
MYC-TUBA8
MAX-MYC
subgraph 378
MYC-MAX
MYC-TUBA8
MYC-SP1
MAX-MYC
subgraph 379
MYC-MAX
MYC-TUBA8
MAX-MYC
MYC-HEATR1
subgraph 380
MYC-TUBA8
MYC-MYCBP2
MYC-TUBA4A
MYC-MYCBP2
subgraph 381
TUBA3D-MYC
MYC-TUBA8
MYC-MYCBP2
MYC-MYCBP2
subgraph 382
MYC-TUBA8
MYC-TUBA1A
MYC-MYCBP2
MYC-MYCBP2
subgraph 383
MYC-MAX
MYC-TUBA8
MYC-MYCBP2
MYC-MYCBP2
subgraph 384
MAX-MYC
MYC-TUBA8
MYC-MYCBP2
MYC-MYCBP2
subgraph 385
MYC-TUBA8
MYC-SP1
MYC-MYCBP2
MYC-MYCBP2
subgraph 386
MYC-TUBA8
MYC-MYCBP2
MYC-HEATR1
MYC-MYCBP2
subgraph 387
MYC-TUBA8
MYC-MYCBP2
MAX-MYC
MYC-MYCBP2
subgraph 388
MYC-MAX
MYC-TUBA8
MAX-MYC
MYC-MYCBP2
subgraph 389
MYC-TUBA8
MYC-TUBA1A
MYC-TUBA4A
TUBB2A-TUBA1A
subgraph 390
MYC-TUBA8
MYC-TUBA1A
MYC-MYCBP2
TUBB2A-TUBA1A
subgraph 391
TUBA3D-MYC
MYC-TUBA8
MYC-TUBA1A
TUBB2A-TUBA1A
subgraph 392
MYC-MAX
MYC-TUBA8
MYC-TUBA1A
TUBB2A-TUBA1A
subgraph 393
MYC-TUBA8
MYC-TUBA1A
MYC-SP1
TUBB2A-TUBA1A
subgraph 394
RELA-TUBA1A
MYC-TUBA8
MYC-TUBA1A
TUBB2A-TUBA1A
subgraph 395
MYC-TUBA8
MYC-MYCBP2
MYC-TUBA4A
TUBB2A-TUBA4A
subgraph 396
TUBA3D-MYC
MYC-TUBA8
MYC-TUBA4A
TUBB2A-TUBA4A
subgraph 397
MYC-TUBA8
MYC-TUBA1A
MYC-TUBA4A
TUBB2A-TUBA4A
subgraph 398
MYC-MAX
MYC-TUBA8
MYC-TUBA4A
TUBB2A-TUBA4A
subgraph 399
MYC-TUBA8
MYC-SP1
MYC-TUBA4A
[truncated: 3,003 more rows]
