# Supplementary material for: Mining functional subgraphs from cancer protein-protein interaction networks
Source: BMC Syst Biol. 2012 Dec 17;6(Suppl 3):S2. doi: 10.1186/1752-0509-6-S3-S2 (PMC3524085; doi:10.1186/1752-0509-6-S3-S2)
Supplement: Additional file 4 — List of 5-node subgraphs. [file 1752-0509-6-S3-S2-S4.xls]

## Sheet: 5edge
5-edge subgraphs: 1000
subgraph 0
TPM1-ACTB
ACTG1-ACTB
ACTB-SPTAN1
ACTB-ACTA1
ACTA1-ACTA1
subgraph 1
TPM1-ACTB
ACTR1B-ACTA1
ACTB-SPTAN1
SPTAN1-ACTA1
ACTA1-ACTA1
subgraph 2
TPM1-ACTB
ACTG1-ACTB
ACTB-SPTAN1
SPTAN1-ACTA1
ACTA1-ACTA1
subgraph 3
TPM1-ACTB
ACTR1B-ACTB
ACTR1B-ACTA1
ACTB-SPTAN1
ACTA1-ACTA1
subgraph 4
TPM1-ACTB
ACTR1B-ACTB
ACTB-SPTAN1
SPTAN1-ACTA1
ACTA1-ACTA1
subgraph 5
ACTB-ACTB
ACTB-ACTA1
ACTB-DYNLL1
CCT5-ACTA1
GSN-ACTA1
subgraph 6
TPM1-ACTB
ACTB-TPM3
ACTB-SPTAN1
TPM3-ACTA1
ACTA1-ACTA1
subgraph 7
TPM1-ACTB
ACTB-TPM3
ACTB-SPTAN1
SPTAN1-ACTA1
ACTA1-ACTA1
subgraph 8
ACTB-ACTB
ACTB-CCT5
ACTB-ACTA1
ACTB-DYNLL1
GSN-ACTA1
subgraph 9
TPM1-ACTB
ACTB-TPM3
ACTB-SPTAN1
ACTB-ACTA1
ACTA1-ACTA1
subgraph 10
ACTB-ACTB
ACTB-CCT5
ACTB-ACTA1
ACTB-DYNLL1
CCT5-ACTA1
subgraph 11
ACTB-ACTB
ACTB-CCT5
ACTB-ACTA1
CCT5-ACTA1
GSN-ACTA1
subgraph 12
ACTB-ACTB
ACTB-ACTA1
ACTB-DYNLL1
ACTC1-DYNLL1
GSN-ACTA1
subgraph 13
ACTB-ACTB
ACTB-CCT5
ACTB-ACTA1
ACTB-DYNLL1
ACTC1-DYNLL1
subgraph 14
ACTB-ACTB
ACTB-CCT5
ACTB-DYNLL1
CCT5-ACTA1
ACTC1-DYNLL1
subgraph 15
ACTB-ACTB
ACTB-CCT5
ACTB-DYNLL1
CCT5-ACTA1
GSN-ACTA1
subgraph 16
ACTB-ACTB
ACTB-CCT5
ACTB-ACTC1
ACTB-ACTA1
ACTB-DYNLL1
subgraph 17
ACTB-ACTB
ACTB-CCT5
ACTB-ACTC1
ACTB-ACTA1
GSN-ACTA1
subgraph 18
ACTB-ACTB
ACTB-ACTA1
ACTB-DYNLL1
CCT5-ACTA1
ACTC1-DYNLL1
subgraph 19
ACTB-ACTB
ACTB-ACTC1
ACTB-ACTA1
ACTB-DYNLL1
GSN-ACTA1
subgraph 20
ACTB-ACTB
ACTB-CCT5
ACTB-ACTC1
ACTB-ACTA1
ACTC1-DYNLL1
subgraph 21
ACTB-ACTB
ACTB-CCT5
ACTB-ACTC1
CCT5-ACTA1
GSN-ACTA1
subgraph 22
ACTB-ACTB
ACTB-CCT5
ACTB-ACTC1
ACTB-DYNLL1
CCT5-ACTA1
subgraph 23
ACTB-ACTB
ACTB-ACTC1
ACTB-ACTA1
ACTC1-DYNLL1
GSN-ACTA1
subgraph 24
ACTB-ACTB
ACTB-ACTC1
ACTB-ACTA1
ACTB-DYNLL1
ACTC1-DYNLL1
subgraph 25
ACTB-ACTB
ACTB-CCT5
ACTB-ACTC1
ACTB-DYNLL1
ACTC1-DYNLL1
subgraph 26
ACTB-ACTB
ACTB-ACTC1
ACTB-ACTA1
ACTB-DYNLL1
CCT5-ACTA1
subgraph 27
ACTB-ACTB
ACTB-CCT5
ACTB-ACTC1
ACTB-ACTA1
CCT5-ACTA1
subgraph 28
ACTB-ACTB
ACTB-ACTC1
ACTB-ACTA1
CCT5-ACTA1
GSN-ACTA1
subgraph 29
ACTB-ACTB
ACTB-CCT5
ACTB-ACTC1
CCT5-ACTA1
ACTC1-DYNLL1
subgraph 30
ACTB-ACTB
ACTB-CCT5
ACTB-ACTA1
ACTB-DYNLL1
TPM3-ACTA1
subgraph 31
ACTB-ACTB
ACTB-ACTC1
ACTB-ACTA1
CCT5-ACTA1
ACTC1-DYNLL1
subgraph 32
ACTB-ACTB
ACTB-CCT5
ACTB-ACTA1
TPM3-ACTA1
GSN-ACTA1
subgraph 33
ACTB-ACTB
ACTB-ACTA1
ACTB-DYNLL1
TPM3-ACTA1
ACTC1-DYNLL1
subgraph 34
ACTB-ACTB
ACTB-CCT5
ACTB-DYNLL1
TPM3-ACTA1
CCT5-ACTA1
subgraph 35
ACTB-ACTB
ACTB-CCT5
ACTB-GSN
ACTB-ACTA1
ACTB-DYNLL1
subgraph 36
ACTB-ACTB
ACTB-CCT5
TPM3-ACTA1
CCT5-ACTA1
GSN-ACTA1
subgraph 37
ACTB-ACTB
ACTB-CCT5
ACTB-ACTA1
TPM3-ACTA1
CCT5-ACTA1
subgraph 38
ACTB-ACTB
ACTB-CCT5
ACTB-ACTC1
ACTB-ACTA1
TPM3-ACTA1
subgraph 39
ACTB-ACTB
ACTB-ACTC1
ACTB-ACTA1
TPM3-ACTA1
GSN-ACTA1
subgraph 40
ACTB-ACTB
ACTB-CCT5
ACTB-ACTC1
TPM3-ACTA1
CCT5-ACTA1
subgraph 41
ACTB-ACTB
ACTB-ACTC1
ACTB-ACTA1
TPM3-ACTA1
CCT5-ACTA1
subgraph 42
ACTB-ACTB
ACTB-ACTC1
ACTB-ACTA1
TPM3-ACTA1
ACTC1-DYNLL1
subgraph 43
ACTB-ACTB
ACTB-ACTC1
ACTB-ACTA1
ACTB-DYNLL1
TPM3-ACTA1
subgraph 44
ACTB-ACTB
ACTB-CCT5
ACTB-GSN
ACTB-ACTA1
GSN-ACTA1
subgraph 45
ACTB-ACTB
ACTB-CCT5
ACTB-GSN
ACTB-DYNLL1
GSN-ACTA1
subgraph 46
ACTB-ACTB
ACTB-GSN
ACTB-ACTA1
ACTB-DYNLL1
ACTC1-DYNLL1
subgraph 47
ACTB-ACTB
ACTB-CCT5
ACTB-GSN
ACTB-DYNLL1
ACTC1-DYNLL1
subgraph 48
ACTB-ACTB
ACTB-GSN
ACTB-ACTA1
ACTB-DYNLL1
GSN-ACTA1
subgraph 49
ACTB-ACTB
ACTB-CCT5
ACTB-GSN
CCT5-ACTA1
GSN-ACTA1
subgraph 50
ACTB-ACTB
ACTB-GSN
ACTB-DYNLL1
ACTC1-DYNLL1
GSN-ACTA1
subgraph 51
ACTB-ACTB
ACTB-CCT5
ACTB-GSN
ACTB-ACTA1
CCT5-ACTA1
subgraph 52
ACTB-ACTB
ACTB-CCT5
ACTB-GSN
ACTB-DYNLL1
CCT5-ACTA1
subgraph 53
ACTB-ACTB
ACTB-GSN
ACTB-ACTA1
ACTB-DYNLL1
CCT5-ACTA1
subgraph 54
ACTB-ACTB
ACTB-ACTC1
ACTB-GSN
ACTB-ACTA1
ACTB-DYNLL1
subgraph 55
ACTB-ACTB
ACTB-CCT5
ACTB-ACTC1
ACTB-GSN
ACTB-ACTA1
subgraph 56
ACTB-ACTB
ACTB-ACTC1
ACTB-GSN
ACTB-ACTA1
GSN-ACTA1
subgraph 57
ACTB-ACTB
ACTB-GSN
ACTB-ACTA1
CCT5-ACTA1
GSN-ACTA1
subgraph 58
ACTB-ACTB
ACTB-ACTC1
ACTB-GSN
ACTB-DYNLL1
ACTC1-DYNLL1
subgraph 59
ACTB-ACTB
ACTB-GSN
ACTB-DYNLL1
CCT5-ACTA1
GSN-ACTA1
subgraph 60
ACTB-ACTB
ACTB-CCT5
ACTB-ACTC1
ACTB-GSN
ACTB-DYNLL1
subgraph 61
ACTB-ACTB
ACTB-ACTC1
ACTB-GSN
ACTB-DYNLL1
GSN-ACTA1
subgraph 62
ACTB-ACTB
ACTB-CCT5
ACTB-ACTC1
ACTB-GSN
GSN-ACTA1
subgraph 63
ACTB-ACTB
ACTB-ACTC1
ACTB-GSN
ACTB-ACTA1
ACTC1-DYNLL1
subgraph 64
ACTB-ACTB
ACTB-GSN
ACTB-ACTA1
TPM3-ACTA1
GSN-ACTA1
subgraph 65
ACTB-ACTB
ACTB-ACTC1
ACTB-GSN
ACTC1-DYNLL1
GSN-ACTA1
subgraph 66
ACTB-ACTB
ACTB-CCT5
ACTB-ACTC1
ACTB-GSN
CCT5-ACTA1
subgraph 67
ACTB-ACTB
ACTB-CCT5
ACTB-GSN
ACTB-ACTA1
TPM3-ACTA1
subgraph 68
ACTB-ACTB
ACTB-ACTC1
ACTB-GSN
ACTB-ACTA1
CCT5-ACTA1
subgraph 69
ACTB-ACTB
ACTB-ACTC1
ACTB-GSN
CCT5-ACTA1
GSN-ACTA1
subgraph 70
ACTB-ACTB
ACTB-CCT5
ACTB-GSN
TPM3-ACTA1
GSN-ACTA1
subgraph 71
ACTB-ACTB
ACTB-GSN
ACTB-ACTA1
ACTB-DYNLL1
TPM3-ACTA1
subgraph 72
ACTB-ACTB
ACTB-GSN
TPM3-ACTA1
CCT5-ACTA1
GSN-ACTA1
subgraph 73
ACTB-ACTB
ACTB-GSN
ACTB-DYNLL1
TPM3-ACTA1
GSN-ACTA1
subgraph 74
ACTB-ACTB
ACTB-CCT5
ACTB-GSN
TPM3-ACTA1
CCT5-ACTA1
subgraph 75
ACTB-ACTB
ACTB-GSN
ACTB-ACTA1
TPM3-ACTA1
CCT5-ACTA1
subgraph 76
ACTB-ACTB
ACTB-ACTC1
ACTB-GSN
ACTB-ACTA1
TPM3-ACTA1
subgraph 77
ACTB-ACTB
ACTB-ACTC1
ACTB-GSN
TPM3-ACTA1
GSN-ACTA1
subgraph 78
ACTR1B-ACTA1
ACTB-ACTB
ACTB-CCT5
ACTB-ACTA1
GSN-ACTA1
subgraph 79
ACTR1B-ACTA1
ACTB-ACTB
ACTB-CCT5
ACTB-ACTA1
ACTB-DYNLL1
subgraph 80
ACTR1B-ACTA1
ACTB-ACTB
ACTB-CCT5
ACTB-ACTA1
CCT5-ACTA1
subgraph 81
ACTR1B-ACTA1
ACTB-ACTB
ACTB-ACTA1
ACTB-DYNLL1
ACTC1-DYNLL1
subgraph 82
ACTR1B-ACTA1
ACTB-ACTB
ACTB-ACTC1
ACTB-ACTA1
ACTB-DYNLL1
subgraph 83
ACTR1B-ACTA1
ACTB-ACTB
ACTB-CCT5
ACTB-DYNLL1
CCT5-ACTA1
subgraph 84
ACTR1B-ACTA1
ACTB-ACTB
ACTB-CCT5
ACTB-ACTC1
CCT5-ACTA1
subgraph 85
ACTR1B-ACTA1
ACTB-ACTB
ACTB-CCT5
ACTB-ACTC1
ACTB-ACTA1
subgraph 86
ACTR1B-ACTA1
ACTB-ACTB
ACTB-CCT5
CCT5-ACTA1
GSN-ACTA1
subgraph 87
ACTR1B-ACTA1
ACTB-ACTB
ACTB-ACTC1
ACTB-ACTA1
GSN-ACTA1
subgraph 88
ACTR1B-ACTA1
ACTB-ACTB
ACTB-ACTC1
ACTB-ACTA1
ACTC1-DYNLL1
subgraph 89
ACTR1B-ACTA1
ACTB-ACTB
ACTB-ACTC1
ACTB-ACTA1
TPM3-ACTA1
subgraph 90
ACTR1B-ACTA1
ACTB-ACTB
ACTB-ACTC1
ACTB-ACTA1
CCT5-ACTA1
subgraph 91
ACTR1B-ACTA1
ACTB-ACTB
ACTB-CCT5
ACTB-ACTA1
TPM3-ACTA1
subgraph 92
ACTR1B-ACTA1
ACTB-ACTB
ACTB-CCT5
TPM3-ACTA1
CCT5-ACTA1
subgraph 93
ACTR1B-ACTA1
ACTB-ACTB
ACTB-GSN
ACTB-ACTA1
GSN-ACTA1
subgraph 94
ACTR1B-ACTA1
ACTB-ACTB
ACTB-CCT5
ACTB-GSN
ACTB-ACTA1
subgraph 95
ACTR1B-ACTA1
ACTB-ACTB
ACTB-GSN
ACTB-ACTA1
ACTB-DYNLL1
subgraph 96
ACTR1B-ACTA1
ACTB-ACTB
ACTB-CCT5
ACTB-GSN
GSN-ACTA1
subgraph 97
ACTR1B-ACTA1
ACTB-ACTB
ACTB-GSN
ACTB-DYNLL1
GSN-ACTA1
subgraph 98
ACTR1B-ACTA1
ACTB-ACTB
ACTB-CCT5
ACTB-GSN
CCT5-ACTA1
subgraph 99
ACTR1B-ACTA1
ACTB-ACTB
ACTB-GSN
ACTB-ACTA1
CCT5-ACTA1
subgraph 100
ACTR1B-ACTA1
ACTB-ACTB
ACTB-ACTC1
ACTB-GSN
ACTB-ACTA1
subgraph 101
ACTB-ACTB
ACTB-CCT5
ACTB-ACTA1
SPTAN1-ACTA1
GSN-ACTA1
subgraph 102
ACTB-ACTB
ACTB-CCT5
ACTB-ACTA1
ACTB-DYNLL1
SPTAN1-ACTA1
subgraph 103
ACTR1B-ACTA1
ACTB-ACTB
ACTB-GSN
TPM3-ACTA1
GSN-ACTA1
subgraph 104
ACTR1B-ACTA1
ACTB-ACTB
ACTB-GSN
ACTB-ACTA1
TPM3-ACTA1
subgraph 105
ACTR1B-ACTA1
ACTB-ACTB
ACTB-GSN
CCT5-ACTA1
GSN-ACTA1
subgraph 106
ACTB-ACTB
ACTB-CCT5
ACTB-ACTC1
ACTB-ACTA1
SPTAN1-ACTA1
subgraph 107
ACTB-ACTB
ACTB-ACTA1
ACTB-DYNLL1
SPTAN1-ACTA1
GSN-ACTA1
subgraph 108
ACTB-ACTB
ACTB-ACTA1
ACTB-DYNLL1
ACTC1-DYNLL1
SPTAN1-ACTA1
subgraph 109
ACTB-ACTB
ACTB-CCT5
ACTB-ACTA1
CCT5-ACTA1
SPTAN1-ACTA1
subgraph 110
ACTB-ACTB
ACTB-ACTA1
ACTB-DYNLL1
CCT5-ACTA1
SPTAN1-ACTA1
subgraph 111
ACTB-ACTB
ACTB-CCT5
ACTB-DYNLL1
CCT5-ACTA1
SPTAN1-ACTA1
subgraph 112
ACTR1B-ACTA1
ACTB-ACTB
ACTB-ACTC1
ACTB-GSN
GSN-ACTA1
subgraph 113
ACTB-ACTB
ACTB-CCT5
CCT5-ACTA1
SPTAN1-ACTA1
GSN-ACTA1
subgraph 114
ACTB-ACTB
ACTB-ACTC1
ACTB-ACTA1
ACTB-DYNLL1
SPTAN1-ACTA1
subgraph 115
ACTB-ACTB
ACTB-ACTC1
ACTB-ACTA1
SPTAN1-ACTA1
GSN-ACTA1
subgraph 116
ACTB-ACTB
ACTB-ACTC1
ACTB-ACTA1
ACTC1-DYNLL1
SPTAN1-ACTA1
subgraph 117
ACTB-ACTB
ACTB-ACTC1
ACTB-ACTA1
CCT5-ACTA1
SPTAN1-ACTA1
subgraph 118
ACTB-ACTB
ACTB-CCT5
ACTB-ACTA1
TPM3-ACTA1
SPTAN1-ACTA1
subgraph 119
ACTB-ACTB
ACTB-ACTC1
ACTB-ACTA1
TPM3-ACTA1
SPTAN1-ACTA1
subgraph 120
ACTB-ACTB
ACTB-CCT5
ACTB-ACTC1
CCT5-ACTA1
SPTAN1-ACTA1
subgraph 121
ACTB-ACTB
ACTB-GSN
ACTB-ACTA1
ACTB-DYNLL1
SPTAN1-ACTA1
subgraph 122
ACTB-ACTB
ACTB-CCT5
TPM3-ACTA1
CCT5-ACTA1
SPTAN1-ACTA1
subgraph 123
ACTB-ACTB
ACTB-GSN
ACTB-ACTA1
SPTAN1-ACTA1
GSN-ACTA1
subgraph 124
ACTB-ACTB
ACTB-CCT5
ACTB-GSN
SPTAN1-ACTA1
GSN-ACTA1
subgraph 125
ACTB-ACTB
ACTB-GSN
CCT5-ACTA1
SPTAN1-ACTA1
GSN-ACTA1
subgraph 126
ACTB-ACTB
ACTB-CCT5
ACTB-GSN
ACTB-ACTA1
SPTAN1-ACTA1
subgraph 127
ACTB-ACTB
ACTB-GSN
ACTB-DYNLL1
SPTAN1-ACTA1
GSN-ACTA1
subgraph 128
ACTB-ACTB
ACTB-CCT5
ACTB-GSN
CCT5-ACTA1
SPTAN1-ACTA1
subgraph 129
ACTB-ACTB
ACTB-GSN
ACTB-ACTA1
CCT5-ACTA1
SPTAN1-ACTA1
subgraph 130
ACTB-ACTB
ACTB-ACTC1
ACTB-GSN
SPTAN1-ACTA1
GSN-ACTA1
subgraph 131
ACTB-ACTB
ACTB-GSN
TPM3-ACTA1
SPTAN1-ACTA1
GSN-ACTA1
subgraph 132
ACTB-ACTB
ACTB-ACTC1
ACTB-GSN
ACTB-ACTA1
SPTAN1-ACTA1
subgraph 133
ACTB-ACTB
ACTB-GSN
ACTB-ACTA1
TPM3-ACTA1
SPTAN1-ACTA1
subgraph 134
ACTR1B-ACTA1
ACTB-ACTB
ACTB-CCT5
ACTB-ACTA1
SPTAN1-ACTA1
subgraph 135
ACTR1B-ACTA1
ACTB-ACTB
ACTB-ACTC1
ACTB-ACTA1
SPTAN1-ACTA1
subgraph 136
ACTR1B-ACTA1
ACTB-ACTB
ACTB-CCT5
CCT5-ACTA1
SPTAN1-ACTA1
subgraph 137
ACTR1B-ACTA1
ACTB-ACTB
ACTB-GSN
ACTB-ACTA1
SPTAN1-ACTA1
subgraph 138
ACTR1B-ACTA1
ACTB-ACTB
ACTB-GSN
SPTAN1-ACTA1
GSN-ACTA1
subgraph 139
ACTG1-ACTB
ACTB-ACTB
ACTB-CCT5
ACTB-ACTA1
ACTB-DYNLL1
subgraph 140
ACTG1-ACTB
ACTB-ACTB
ACTB-CCT5
ACTB-ACTA1
GSN-ACTA1
subgraph 141
ACTG1-ACTB
ACTB-ACTB
ACTB-ACTA1
ACTB-DYNLL1
GSN-ACTA1
subgraph 142
ACTG1-ACTB
ACTB-ACTB
ACTB-CCT5
ACTB-DYNLL1
ACTC1-DYNLL1
subgraph 143
ACTG1-ACTB
ACTB-ACTB
ACTB-ACTA1
ACTB-DYNLL1
ACTC1-DYNLL1
subgraph 144
ACTG1-ACTB
ACTB-ACTB
ACTB-CCT5
ACTB-ACTA1
CCT5-ACTA1
subgraph 145
ACTG1-ACTB
ACTB-ACTB
ACTB-CCT5
ACTB-DYNLL1
CCT5-ACTA1
subgraph 146
ACTG1-ACTB
ACTB-ACTB
ACTB-ACTA1
ACTB-DYNLL1
CCT5-ACTA1
subgraph 147
ACTG1-ACTB
ACTB-ACTB
ACTB-CCT5
CCT5-ACTA1
GSN-ACTA1
subgraph 148
ACTG1-ACTB
ACTB-ACTB
ACTB-ACTA1
CCT5-ACTA1
GSN-ACTA1
subgraph 149
ACTG1-ACTB
ACTB-ACTB
ACTB-CCT5
ACTB-ACTC1
ACTB-ACTA1
subgraph 150
ACTG1-ACTB
ACTB-ACTB
ACTB-CCT5
ACTB-ACTC1
ACTB-DYNLL1
subgraph 151
ACTG1-ACTB
ACTB-ACTB
ACTB-ACTC1
ACTB-ACTA1
ACTB-DYNLL1
subgraph 152
ACTG1-ACTB
ACTB-ACTB
ACTB-ACTC1
ACTB-ACTA1
GSN-ACTA1
subgraph 153
ACTG1-ACTB
ACTB-ACTB
ACTB-CCT5
ACTB-ACTC1
ACTC1-DYNLL1
subgraph 154
ACTG1-ACTB
ACTB-ACTB
ACTB-ACTC1
ACTB-ACTA1
ACTC1-DYNLL1
subgraph 155
ACTG1-ACTB
ACTB-ACTB
ACTB-CCT5
ACTB-ACTC1
CCT5-ACTA1
subgraph 156
ACTG1-ACTB
ACTB-ACTB
ACTB-ACTC1
ACTB-DYNLL1
ACTC1-DYNLL1
subgraph 157
ACTG1-ACTB
ACTB-ACTB
ACTB-CCT5
ACTB-ACTA1
TPM3-ACTA1
subgraph 158
ACTG1-ACTB
ACTB-ACTB
ACTB-ACTC1
ACTB-ACTA1
CCT5-ACTA1
subgraph 159
ACTG1-ACTB
ACTB-ACTB
ACTB-CCT5
ACTB-GSN
CCT5-ACTA1
subgraph 160
ACTG1-ACTB
ACTB-ACTB
ACTB-ACTA1
ACTB-DYNLL1
TPM3-ACTA1
subgraph 161
ACTG1-ACTB
ACTB-ACTB
ACTB-ACTC1
ACTB-ACTA1
TPM3-ACTA1
subgraph 162
ACTG1-ACTB
ACTB-ACTB
ACTB-CCT5
TPM3-ACTA1
CCT5-ACTA1
subgraph 163
ACTG1-ACTB
ACTB-ACTB
ACTB-ACTA1
TPM3-ACTA1
GSN-ACTA1
subgraph 164
ACTG1-ACTB
ACTB-ACTB
ACTB-ACTA1
TPM3-ACTA1
CCT5-ACTA1
subgraph 165
ACTG1-ACTB
ACTB-ACTB
ACTB-CCT5
ACTB-GSN
ACTB-ACTA1
subgraph 166
ACTG1-ACTB
ACTB-ACTB
ACTB-CCT5
ACTB-GSN
ACTB-DYNLL1
subgraph 167
ACTG1-ACTB
ACTB-ACTB
ACTB-GSN
ACTB-DYNLL1
ACTC1-DYNLL1
subgraph 168
ACTG1-ACTB
ACTB-ACTB
ACTB-GSN
ACTB-ACTA1
ACTB-DYNLL1
subgraph 169
ACTG1-ACTB
ACTB-ACTB
ACTB-CCT5
ACTB-GSN
GSN-ACTA1
subgraph 170
ACTG1-ACTB
ACTB-ACTB
ACTB-GSN
ACTB-ACTA1
GSN-ACTA1
subgraph 171
ACTG1-ACTB
ACTB-ACTB
ACTB-GSN
ACTB-DYNLL1
GSN-ACTA1
subgraph 172
ACTG1-ACTB
ACTB-ACTB
ACTB-GSN
ACTB-ACTA1
CCT5-ACTA1
subgraph 173
ACTG1-ACTB
ACTB-ACTB
ACTB-CCT5
ACTB-ACTC1
ACTB-GSN
subgraph 174
ACTG1-ACTB
ACTB-ACTB
ACTB-GSN
CCT5-ACTA1
GSN-ACTA1
subgraph 175
ACTG1-ACTB
ACTB-ACTB
ACTB-ACTC1
ACTB-GSN
GSN-ACTA1
subgraph 176
ACTG1-ACTB
ACTB-ACTB
ACTB-ACTC1
ACTB-GSN
ACTB-ACTA1
subgraph 177
ACTG1-ACTB
ACTB-ACTB
ACTB-GSN
TPM3-ACTA1
GSN-ACTA1
subgraph 178
ACTG1-ACTB
ACTB-ACTB
ACTB-ACTC1
ACTB-GSN
ACTB-DYNLL1
subgraph 179
ACTG1-ACTB
ACTB-ACTB
ACTB-ACTC1
ACTB-GSN
ACTC1-DYNLL1
subgraph 180
ACTG1-ACTB
ACTB-ACTB
ACTB-GSN
ACTB-ACTA1
TPM3-ACTA1
subgraph 181
ACTG1-ACTB
ACTR1B-ACTA1
ACTB-ACTB
ACTB-CCT5
ACTB-ACTA1
subgraph 182
ACTG1-ACTB
ACTR1B-ACTA1
ACTB-ACTB
ACTB-ACTA1
GSN-ACTA1
subgraph 183
ACTG1-ACTB
ACTR1B-ACTA1
ACTB-ACTB
ACTB-CCT5
CCT5-ACTA1
subgraph 184
ACTG1-ACTB
ACTR1B-ACTA1
ACTB-ACTB
ACTB-ACTA1
CCT5-ACTA1
subgraph 185
ACTG1-ACTB
ACTR1B-ACTA1
ACTB-ACTB
ACTB-ACTA1
ACTB-DYNLL1
subgraph 186
ACTG1-ACTB
ACTR1B-ACTA1
ACTB-ACTB
ACTB-ACTC1
ACTB-ACTA1
subgraph 187
ACTG1-ACTB
ACTR1B-ACTA1
ACTB-ACTB
ACTB-ACTA1
TPM3-ACTA1
subgraph 188
ACTG1-ACTB
ACTR1B-ACTA1
ACTB-ACTB
ACTB-GSN
GSN-ACTA1
subgraph 189
ACTG1-ACTB
ACTB-ACTB
ACTB-ACTA1
ACTB-DYNLL1
SPTAN1-ACTA1
subgraph 190
ACTG1-ACTB
ACTR1B-ACTA1
ACTB-ACTB
ACTB-GSN
ACTB-ACTA1
subgraph 191
ACTG1-ACTB
ACTB-ACTB
ACTB-ACTC1
ACTB-ACTA1
SPTAN1-ACTA1
subgraph 192
ACTG1-ACTB
ACTB-ACTB
ACTB-CCT5
CCT5-ACTA1
SPTAN1-ACTA1
subgraph 193
ACTG1-ACTB
ACTB-ACTB
ACTB-ACTA1
SPTAN1-ACTA1
GSN-ACTA1
subgraph 194
ACTG1-ACTB
ACTB-ACTB
ACTB-CCT5
ACTB-ACTA1
SPTAN1-ACTA1
subgraph 195
ACTG1-ACTB
ACTB-ACTB
ACTB-ACTA1
CCT5-ACTA1
SPTAN1-ACTA1
subgraph 196
ACTG1-ACTB
ACTB-ACTB
ACTB-ACTA1
TPM3-ACTA1
SPTAN1-ACTA1
subgraph 197
ACTG1-ACTB
ACTR1B-ACTA1
ACTB-ACTB
ACTB-ACTA1
SPTAN1-ACTA1
subgraph 198
ACTG1-ACTB
ACTB-ACTB
ACTB-GSN
SPTAN1-ACTA1
GSN-ACTA1
subgraph 199
ACTG1-ACTB
ACTB-ACTB
ACTB-GSN
ACTB-ACTA1
SPTAN1-ACTA1
subgraph 200
ACTR1B-ACTB
ACTB-ACTB
ACTB-CCT5
ACTB-ACTA1
GSN-ACTA1
subgraph 201
ACTR1B-ACTB
ACTB-ACTB
ACTB-CCT5
ACTB-ACTA1
ACTB-DYNLL1
subgraph 202
ACTR1B-ACTB
ACTB-ACTB
ACTB-ACTA1
ACTB-DYNLL1
GSN-ACTA1
subgraph 203
ACTR1B-ACTB
ACTB-ACTB
ACTB-CCT5
ACTB-ACTA1
CCT5-ACTA1
subgraph 204
ACTR1B-ACTB
ACTB-ACTB
ACTB-CCT5
ACTB-DYNLL1
ACTC1-DYNLL1
subgraph 205
ACTR1B-ACTB
ACTB-ACTB
ACTB-ACTA1
ACTB-DYNLL1
ACTC1-DYNLL1
subgraph 206
ACTR1B-ACTB
ACTB-ACTB
ACTB-CCT5
ACTB-DYNLL1
CCT5-ACTA1
subgraph 207
ACTR1B-ACTB
ACTB-ACTB
ACTB-CCT5
CCT5-ACTA1
GSN-ACTA1
subgraph 208
ACTR1B-ACTB
ACTB-ACTB
ACTB-ACTA1
ACTB-DYNLL1
CCT5-ACTA1
subgraph 209
ACTR1B-ACTB
ACTB-ACTB
ACTB-ACTC1
ACTB-ACTA1
ACTB-DYNLL1
subgraph 210
ACTR1B-ACTB
ACTB-ACTB
ACTB-CCT5
ACTB-ACTC1
ACTB-DYNLL1
subgraph 211
ACTR1B-ACTB
ACTB-ACTB
ACTB-ACTA1
CCT5-ACTA1
GSN-ACTA1
subgraph 212
ACTR1B-ACTB
ACTB-ACTB
ACTB-CCT5
ACTB-ACTC1
ACTB-ACTA1
subgraph 213
ACTR1B-ACTB
ACTB-ACTB
ACTB-ACTC1
ACTB-DYNLL1
ACTC1-DYNLL1
subgraph 214
ACTR1B-ACTB
ACTB-ACTB
ACTB-ACTC1
ACTB-ACTA1
ACTC1-DYNLL1
subgraph 215
ACTR1B-ACTB
ACTB-ACTB
ACTB-ACTC1
ACTB-ACTA1
GSN-ACTA1
subgraph 216
ACTR1B-ACTB
ACTB-ACTB
ACTB-ACTC1
ACTB-ACTA1
CCT5-ACTA1
subgraph 217
ACTR1B-ACTB
ACTB-ACTB
ACTB-CCT5
ACTB-ACTC1
CCT5-ACTA1
subgraph 218
ACTR1B-ACTB
ACTB-ACTB
ACTB-CCT5
ACTB-ACTA1
TPM3-ACTA1
subgraph 219
ACTR1B-ACTB
ACTB-ACTB
ACTB-ACTA1
ACTB-DYNLL1
TPM3-ACTA1
subgraph 220
ACTR1B-ACTB
ACTB-ACTB
ACTB-ACTA1
TPM3-ACTA1
GSN-ACTA1
subgraph 221
ACTR1B-ACTB
ACTB-ACTB
ACTB-CCT5
TPM3-ACTA1
CCT5-ACTA1
subgraph 222
ACTR1B-ACTB
ACTB-ACTB
ACTB-ACTA1
TPM3-ACTA1
CCT5-ACTA1
subgraph 223
ACTR1B-ACTB
ACTB-ACTB
ACTB-ACTC1
ACTB-ACTA1
TPM3-ACTA1
subgraph 224
ACTR1B-ACTB
ACTB-ACTB
ACTB-CCT5
ACTB-GSN
ACTB-DYNLL1
subgraph 225
ACTR1B-ACTB
ACTB-ACTB
ACTB-GSN
ACTB-ACTA1
ACTB-DYNLL1
subgraph 226
ACTR1B-ACTB
ACTB-ACTB
ACTB-CCT5
ACTB-GSN
CCT5-ACTA1
subgraph 227
ACTR1B-ACTB
ACTB-ACTB
ACTB-GSN
ACTB-DYNLL1
ACTC1-DYNLL1
subgraph 228
ACTR1B-ACTB
ACTB-ACTB
ACTB-GSN
ACTB-DYNLL1
GSN-ACTA1
subgraph 229
ACTR1B-ACTB
ACTB-ACTB
ACTB-CCT5
ACTB-GSN
GSN-ACTA1
subgraph 230
ACTR1B-ACTB
ACTB-ACTB
ACTB-GSN
CCT5-ACTA1
GSN-ACTA1
subgraph 231
ACTR1B-ACTB
ACTB-ACTB
ACTB-GSN
ACTB-ACTA1
GSN-ACTA1
subgraph 232
ACTR1B-ACTB
ACTB-ACTB
ACTB-GSN
ACTB-ACTA1
CCT5-ACTA1
subgraph 233
ACTR1B-ACTB
ACTB-ACTB
ACTB-ACTC1
ACTB-GSN
GSN-ACTA1
subgraph 234
ACTR1B-ACTB
ACTB-ACTB
ACTB-ACTC1
ACTB-GSN
ACTB-DYNLL1
subgraph 235
ACTR1B-ACTB
ACTB-ACTB
ACTB-GSN
TPM3-ACTA1
GSN-ACTA1
subgraph 236
ACTR1B-ACTB
ACTB-ACTB
ACTB-ACTC1
ACTB-GSN
ACTB-ACTA1
subgraph 237
ACTR1B-ACTB
ACTR1B-ACTA1
ACTB-ACTB
ACTB-CCT5
ACTB-DYNLL1
subgraph 238
ACTR1B-ACTB
ACTB-ACTB
ACTB-GSN
ACTB-ACTA1
TPM3-ACTA1
subgraph 239
ACTR1B-ACTB
ACTR1B-ACTA1
ACTB-ACTB
ACTB-CCT5
CCT5-ACTA1
subgraph 240
ACTR1B-ACTB
ACTR1B-ACTA1
ACTB-ACTB
ACTB-DYNLL1
ACTC1-DYNLL1
subgraph 241
ACTR1B-ACTB
ACTR1B-ACTA1
ACTB-ACTB
ACTB-DYNLL1
GSN-ACTA1
subgraph 242
ACTR1B-ACTB
ACTR1B-ACTA1
ACTB-ACTB
ACTB-CCT5
ACTB-ACTA1
subgraph 243
ACTR1B-ACTB
ACTR1B-ACTA1
ACTB-ACTB
ACTB-DYNLL1
CCT5-ACTA1
subgraph 244
ACTR1B-ACTB
ACTR1B-ACTA1
ACTB-ACTB
ACTB-CCT5
GSN-ACTA1
subgraph 245
ACTR1B-ACTB
ACTR1B-ACTA1
ACTB-ACTB
ACTB-ACTA1
GSN-ACTA1
subgraph 246
ACTR1B-ACTB
ACTR1B-ACTA1
ACTB-ACTB
CCT5-ACTA1
GSN-ACTA1
subgraph 247
ACTR1B-ACTB
ACTR1B-ACTA1
ACTB-ACTB
ACTB-ACTA1
ACTB-DYNLL1
subgraph 248
ACTR1B-ACTB
ACTR1B-ACTA1
ACTB-ACTB
ACTB-ACTA1
CCT5-ACTA1
subgraph 249
ACTR1B-ACTB
ACTR1B-ACTA1
ACTB-ACTB
ACTB-CCT5
ACTB-ACTC1
subgraph 250
ACTR1B-ACTB
ACTR1B-ACTA1
ACTB-ACTB
ACTB-ACTC1
ACTB-DYNLL1
subgraph 251
ACTR1B-ACTB
ACTR1B-ACTA1
ACTB-ACTB
ACTB-ACTC1
CCT5-ACTA1
subgraph 252
ACTR1B-ACTB
ACTR1B-ACTA1
ACTB-ACTB
ACTB-ACTC1
ACTB-ACTA1
subgraph 253
ACTR1B-ACTB
ACTR1B-ACTA1
ACTB-ACTB
ACTB-ACTC1
GSN-ACTA1
subgraph 254
ACTR1B-ACTB
ACTR1B-ACTA1
ACTB-ACTB
ACTB-ACTC1
ACTC1-DYNLL1
subgraph 255
ACTR1B-ACTB
ACTR1B-ACTA1
ACTB-ACTB
ACTB-ACTA1
TPM3-ACTA1
subgraph 256
ACTR1B-ACTB
ACTR1B-ACTA1
ACTB-ACTB
ACTB-CCT5
TPM3-ACTA1
subgraph 257
ACTR1B-ACTB
ACTR1B-ACTA1
ACTB-ACTB
ACTB-DYNLL1
TPM3-ACTA1
subgraph 258
ACTR1B-ACTB
ACTR1B-ACTA1
ACTB-ACTB
ACTB-CCT5
ACTB-GSN
subgraph 259
ACTR1B-ACTB
ACTR1B-ACTA1
ACTB-ACTB
ACTB-ACTC1
TPM3-ACTA1
subgraph 260
ACTR1B-ACTB
ACTR1B-ACTA1
ACTB-ACTB
TPM3-ACTA1
CCT5-ACTA1
subgraph 261
ACTR1B-ACTB
ACTR1B-ACTA1
ACTB-ACTB
ACTB-GSN
ACTB-ACTA1
subgraph 262
ACTR1B-ACTB
ACTR1B-ACTA1
ACTB-ACTB
ACTB-GSN
ACTB-DYNLL1
subgraph 263
ACTR1B-ACTB
ACTR1B-ACTA1
ACTB-ACTB
ACTB-GSN
GSN-ACTA1
subgraph 264
ACTR1B-ACTB
ACTR1B-ACTA1
ACTB-ACTB
ACTB-GSN
CCT5-ACTA1
subgraph 265
ACTR1B-ACTB
ACTR1B-ACTA1
ACTB-ACTB
ACTB-GSN
TPM3-ACTA1
subgraph 266
ACTR1B-ACTB
ACTR1B-ACTA1
ACTB-ACTB
ACTB-ACTC1
ACTB-GSN
subgraph 267
ACTR1B-ACTB
ACTR1B-ACTA1
ACTB-ACTB
TPM3-ACTA1
GSN-ACTA1
subgraph 268
ACTR1B-ACTB
ACTB-ACTB
ACTB-ACTA1
ACTB-DYNLL1
SPTAN1-ACTA1
subgraph 269
ACTR1B-ACTB
ACTB-ACTB
ACTB-CCT5
ACTB-ACTA1
SPTAN1-ACTA1
subgraph 270
ACTR1B-ACTB
ACTB-ACTB
ACTB-CCT5
CCT5-ACTA1
SPTAN1-ACTA1
subgraph 271
ACTR1B-ACTB
ACTB-ACTB
ACTB-ACTA1
SPTAN1-ACTA1
GSN-ACTA1
subgraph 272
ACTR1B-ACTB
ACTB-ACTB
ACTB-ACTA1
CCT5-ACTA1
SPTAN1-ACTA1
subgraph 273
ACTR1B-ACTB
ACTB-ACTB
ACTB-GSN
ACTB-ACTA1
SPTAN1-ACTA1
subgraph 274
ACTR1B-ACTB
ACTB-ACTB
ACTB-ACTA1
TPM3-ACTA1
SPTAN1-ACTA1
subgraph 275
ACTR1B-ACTB
ACTB-ACTB
ACTB-ACTC1
ACTB-ACTA1
SPTAN1-ACTA1
subgraph 276
ACTR1B-ACTB
ACTB-ACTB
ACTB-GSN
SPTAN1-ACTA1
GSN-ACTA1
subgraph 277
ACTR1B-ACTB
ACTR1B-ACTA1
ACTB-ACTB
SPTAN1-ACTA1
GSN-ACTA1
subgraph 278
ACTR1B-ACTB
ACTR1B-ACTA1
ACTB-ACTB
ACTB-DYNLL1
SPTAN1-ACTA1
subgraph 279
ACTR1B-ACTB
ACTR1B-ACTA1
ACTB-ACTB
ACTB-ACTA1
SPTAN1-ACTA1
subgraph 280
ACTR1B-ACTB
ACTR1B-ACTA1
ACTB-ACTB
ACTB-CCT5
SPTAN1-ACTA1
subgraph 281
ACTR1B-ACTB
ACTR1B-ACTA1
ACTB-ACTB
ACTB-GSN
SPTAN1-ACTA1
subgraph 282
ACTR1B-ACTB
ACTR1B-ACTA1
ACTB-ACTB
TPM3-ACTA1
SPTAN1-ACTA1
subgraph 283
ACTR1B-ACTB
ACTR1B-ACTA1
ACTB-ACTB
ACTB-ACTC1
SPTAN1-ACTA1
subgraph 284
ACTR1B-ACTB
ACTR1B-ACTA1
ACTB-ACTB
CCT5-ACTA1
SPTAN1-ACTA1
subgraph 285
ACTG1-ACTB
ACTR1B-ACTB
ACTB-ACTB
ACTB-ACTA1
ACTB-DYNLL1
subgraph 286
ACTG1-ACTB
ACTR1B-ACTB
ACTB-ACTB
ACTB-DYNLL1
ACTC1-DYNLL1
subgraph 287
ACTG1-ACTB
ACTR1B-ACTB
ACTB-ACTB
ACTB-CCT5
ACTB-ACTA1
subgraph 288
ACTG1-ACTB
ACTR1B-ACTB
ACTB-ACTB
ACTB-CCT5
ACTB-DYNLL1
subgraph 289
ACTG1-ACTB
ACTR1B-ACTB
ACTB-ACTB
ACTB-ACTA1
GSN-ACTA1
subgraph 290
ACTG1-ACTB
ACTR1B-ACTB
ACTB-ACTB
ACTB-ACTA1
CCT5-ACTA1
subgraph 291
ACTG1-ACTB
ACTR1B-ACTB
ACTB-ACTB
ACTB-CCT5
CCT5-ACTA1
subgraph 292
ACTG1-ACTB
ACTR1B-ACTB
ACTB-ACTB
ACTB-ACTC1
ACTB-ACTA1
subgraph 293
ACTG1-ACTB
ACTR1B-ACTB
ACTB-ACTB
ACTB-CCT5
ACTB-ACTC1
subgraph 294
ACTG1-ACTB
ACTR1B-ACTB
ACTB-ACTB
ACTB-ACTA1
TPM3-ACTA1
subgraph 295
ACTG1-ACTB
ACTR1B-ACTB
ACTB-ACTB
ACTB-ACTC1
ACTB-DYNLL1
subgraph 296
ACTG1-ACTB
ACTR1B-ACTB
ACTB-ACTB
ACTB-ACTC1
ACTC1-DYNLL1
subgraph 297
ACTG1-ACTB
ACTR1B-ACTB
ACTB-ACTB
ACTB-GSN
ACTB-DYNLL1
subgraph 298
ACTG1-ACTB
ACTR1B-ACTB
ACTB-ACTB
ACTB-GSN
ACTB-ACTA1
subgraph 299
ACTG1-ACTB
ACTR1B-ACTB
ACTR1B-ACTA1
ACTB-ACTB
ACTB-ACTA1
subgraph 300
ACTG1-ACTB
ACTR1B-ACTB
ACTR1B-ACTA1
ACTB-ACTB
ACTB-DYNLL1
subgraph 301
ACTG1-ACTB
ACTR1B-ACTB
ACTR1B-ACTA1
ACTB-ACTB
GSN-ACTA1
subgraph 302
ACTG1-ACTB
ACTR1B-ACTB
ACTR1B-ACTA1
ACTB-ACTB
ACTB-CCT5
subgraph 303
ACTG1-ACTB
ACTR1B-ACTB
ACTB-ACTB
ACTB-GSN
GSN-ACTA1
subgraph 304
ACTG1-ACTB
ACTR1B-ACTB
ACTB-ACTB
ACTB-ACTC1
ACTB-GSN
subgraph 305
ACTG1-ACTB
ACTR1B-ACTB
ACTR1B-ACTA1
ACTB-ACTB
CCT5-ACTA1
subgraph 306
ACTG1-ACTB
ACTR1B-ACTB
ACTR1B-ACTA1
ACTB-ACTB
TPM3-ACTA1
subgraph 307
ACTG1-ACTB
ACTR1B-ACTB
ACTR1B-ACTA1
ACTB-ACTB
ACTB-GSN
subgraph 308
ACTG1-ACTB
ACTR1B-ACTB
ACTR1B-ACTA1
ACTB-ACTB
ACTB-ACTC1
subgraph 309
ACTG1-ACTG1
ACTG1-ACTB
ACTB-ACTB
ACTB-CCT5
ACTB-ACTA1
subgraph 310
ACTG1-ACTB
ACTR1B-ACTB
ACTR1B-ACTA1
ACTB-ACTB
SPTAN1-ACTA1
subgraph 311
ACTG1-ACTB
ACTR1B-ACTB
ACTB-ACTB
ACTB-ACTA1
SPTAN1-ACTA1
subgraph 312
ACTG1-ACTG1
ACTG1-ACTB
ACTB-ACTB
ACTB-CCT5
ACTB-DYNLL1
subgraph 313
ACTG1-ACTG1
ACTG1-ACTB
ACTB-ACTB
ACTB-ACTA1
ACTB-DYNLL1
subgraph 314
ACTG1-ACTG1
ACTG1-ACTB
ACTB-ACTB
ACTB-CCT5
ACTB-ACTC1
subgraph 315
ACTG1-ACTG1
ACTG1-ACTB
ACTB-ACTB
ACTB-ACTA1
CCT5-ACTA1
subgraph 316
ACTG1-ACTG1
ACTG1-ACTB
ACTB-ACTB
ACTB-ACTA1
GSN-ACTA1
subgraph 317
ACTG1-ACTG1
ACTG1-ACTB
ACTB-ACTB
ACTB-ACTC1
ACTB-ACTA1
subgraph 318
ACTG1-ACTG1
ACTG1-ACTB
ACTB-ACTB
ACTB-ACTA1
TPM3-ACTA1
subgraph 319
ACTG1-ACTG1
ACTG1-ACTB
ACTB-ACTB
ACTB-ACTC1
ACTC1-DYNLL1
subgraph 320
ACTG1-ACTG1
ACTG1-ACTB
ACTB-ACTB
ACTB-CCT5
CCT5-ACTA1
subgraph 321
ACTG1-ACTG1
ACTG1-ACTB
ACTR1B-ACTA1
ACTB-ACTB
ACTB-ACTA1
subgraph 322
ACTG1-ACTG1
ACTG1-ACTB
ACTB-ACTB
ACTB-DYNLL1
ACTC1-DYNLL1
subgraph 323
ACTG1-ACTG1
ACTG1-ACTB
ACTB-ACTB
ACTB-ACTC1
ACTB-DYNLL1
subgraph 324
ACTG1-ACTG1
ACTG1-ACTB
ACTB-ACTB
ACTB-CCT5
ACTB-GSN
subgraph 325
ACTG1-ACTG1
ACTG1-ACTB
ACTB-ACTB
ACTB-GSN
ACTB-DYNLL1
subgraph 326
ACTG1-ACTG1
ACTG1-ACTB
ACTB-ACTB
ACTB-GSN
ACTB-ACTA1
subgraph 327
ACTG1-ACTG1
ACTG1-ACTB
ACTB-ACTB
ACTB-GSN
GSN-ACTA1
subgraph 328
ACTG1-ACTG1
ACTG1-ACTB
ACTB-ACTB
ACTB-ACTC1
ACTB-GSN
subgraph 329
ACTG1-ACTG1
ACTG1-ACTB
ACTR1B-ACTB
ACTB-ACTB
ACTB-ACTC1
subgraph 330
ACTG1-ACTG1
ACTG1-ACTB
ACTR1B-ACTB
ACTB-ACTB
ACTB-DYNLL1
subgraph 331
ACTG1-ACTG1
ACTG1-ACTB
ACTR1B-ACTB
ACTB-ACTB
ACTB-CCT5
subgraph 332
ACTG1-ACTG1
ACTG1-ACTB
ACTB-ACTB
ACTB-ACTA1
SPTAN1-ACTA1
subgraph 333
[truncated: 4,003 more rows]
