# Supplementary material for: Mining functional subgraphs from cancer protein-protein interaction networks
Source: BMC Syst Biol. 2012 Dec 17;6(Suppl 3):S2. doi: 10.1186/1752-0509-6-S3-S2 (PMC3524085; doi:10.1186/1752-0509-6-S3-S2)
Supplement: Additional file 5 — List of 6-node subgraphs. [file 1752-0509-6-S3-S2-S5.xls]

## Sheet: 6edge
6-edge subgraphs: 568
subgraph 0
ACTB-ACTA1
ACTB-DYNLL1
TPM3-ACTA1
CCT5-ACTA1
GSN-ACTA1
ACTA1-ACTA1
subgraph 1
ACTB-ACTA1
ACTB-DYNLL1
CCT5-ACTA1
SPTAN1-ACTA1
GSN-ACTA1
ACTA1-ACTA1
subgraph 2
ACTB-ACTA1
ACTB-DYNLL1
TPM3-ACTA1
SPTAN1-ACTA1
GSN-ACTA1
ACTA1-ACTA1
subgraph 3
ACTB-ACTA1
ACTB-DYNLL1
TPM3-ACTA1
CCT5-ACTA1
SPTAN1-ACTA1
ACTA1-ACTA1
subgraph 4
ACTB-ACTA1
TPM3-ACTA1
CCT5-ACTA1
SPTAN1-ACTA1
GSN-ACTA1
ACTA1-ACTA1
subgraph 5
ACTR1B-ACTA1
ACTB-ACTA1
ACTB-DYNLL1
CCT5-ACTA1
GSN-ACTA1
ACTA1-ACTA1
subgraph 6
ACTR1B-ACTA1
ACTB-ACTA1
ACTB-DYNLL1
TPM3-ACTA1
GSN-ACTA1
ACTA1-ACTA1
subgraph 7
ACTR1B-ACTA1
ACTB-ACTA1
ACTB-DYNLL1
TPM3-ACTA1
CCT5-ACTA1
ACTA1-ACTA1
subgraph 8
ACTR1B-ACTA1
ACTB-ACTA1
TPM3-ACTA1
CCT5-ACTA1
GSN-ACTA1
ACTA1-ACTA1
subgraph 9
ACTR1B-ACTA1
ACTB-ACTA1
ACTB-DYNLL1
SPTAN1-ACTA1
GSN-ACTA1
ACTA1-ACTA1
subgraph 10
ACTR1B-ACTA1
ACTB-ACTA1
ACTB-DYNLL1
CCT5-ACTA1
SPTAN1-ACTA1
ACTA1-ACTA1
subgraph 11
ACTR1B-ACTA1
ACTB-ACTA1
CCT5-ACTA1
SPTAN1-ACTA1
GSN-ACTA1
ACTA1-ACTA1
subgraph 12
ACTR1B-ACTA1
ACTB-ACTA1
ACTB-DYNLL1
TPM3-ACTA1
SPTAN1-ACTA1
ACTA1-ACTA1
subgraph 13
ACTR1B-ACTA1
ACTB-ACTA1
TPM3-ACTA1
SPTAN1-ACTA1
GSN-ACTA1
ACTA1-ACTA1
subgraph 14
ACTR1B-ACTA1
TPM3-ACTA1
CCT5-ACTA1
SPTAN1-ACTA1
GSN-ACTA1
ACTA1-ACTA1
subgraph 15
ACTR1B-ACTA1
ACTB-ACTA1
TPM3-ACTA1
CCT5-ACTA1
SPTAN1-ACTA1
ACTA1-ACTA1
subgraph 16
ACTR1B-ACTB
ACTB-TPM3
ACTB-CCT5
ACTB-GSN
ACTB-ACTA1
ACTA1-ACTA1
subgraph 17
TPM1-ACTB
ACTR1B-ACTB
ACTB-CCT5
ACTB-GSN
ACTB-ACTA1
ACTA1-ACTA1
subgraph 18
ACTR1B-ACTB
ACTB-CCT5
ACTB-ACTC1
ACTB-SPTAN1
ACTB-GSN
ACTC1-DYNLL1
subgraph 19
ACTG1-ACTG1
ACTG1-ACTB
ACTR1B-ACTB
ACTB-CCT5
ACTB-SPTAN1
ACTB-GSN
subgraph 20
ACTG1-ACTB
ACTG1-DYNLL1
ACTR1B-ACTB
ACTB-CCT5
ACTB-SPTAN1
ACTB-GSN
subgraph 21
ACTG1-ACTG1
ACTG1-ACTB
ACTG1-DYNLL1
ACTB-CCT5
ACTB-SPTAN1
ACTB-GSN
subgraph 22
ACTG1-ACTG1
ACTG1-ACTB
ACTG1-DYNLL1
ACTR1B-ACTB
ACTB-CCT5
ACTB-SPTAN1
subgraph 23
ACTG1-ACTG1
ACTG1-ACTB
ACTG1-DYNLL1
ACTR1B-ACTB
ACTB-SPTAN1
ACTB-GSN
subgraph 24
ACTB-TPM3
ACTB-CCT5
ACTB-ACTC1
ACTB-SPTAN1
ACTB-GSN
ACTC1-DYNLL1
subgraph 25
ACTR1B-ACTB
ACTB-TPM3
ACTB-CCT5
ACTB-ACTC1
ACTB-SPTAN1
ACTC1-DYNLL1
subgraph 26
ACTR1B-ACTB
ACTB-TPM3
ACTB-CCT5
ACTB-SPTAN1
ACTB-GSN
ACTB-ACTA1
subgraph 27
ACTR1B-ACTB
ACTB-TPM3
ACTB-CCT5
ACTB-ACTC1
ACTB-SPTAN1
ACTB-GSN
subgraph 28
ACTR1B-ACTB
ACTB-TPM3
ACTB-ACTC1
ACTB-SPTAN1
ACTB-GSN
ACTC1-DYNLL1
subgraph 29
ACTG1-ACTB
ACTR1B-ACTB
ACTB-TPM3
ACTB-CCT5
ACTB-SPTAN1
ACTB-GSN
subgraph 30
ACTG1-ACTG1
ACTG1-ACTB
ACTB-TPM3
ACTB-CCT5
ACTB-SPTAN1
ACTB-GSN
subgraph 31
ACTG1-ACTG1
ACTG1-ACTB
ACTR1B-ACTB
ACTB-TPM3
ACTB-CCT5
ACTB-SPTAN1
subgraph 32
ACTG1-ACTG1
ACTG1-ACTB
ACTR1B-ACTB
ACTB-TPM3
ACTB-SPTAN1
ACTB-GSN
subgraph 33
ACTG1-ACTB
ACTG1-DYNLL1
ACTB-TPM3
ACTB-CCT5
ACTB-SPTAN1
ACTB-GSN
subgraph 34
ACTG1-ACTB
ACTG1-DYNLL1
ACTR1B-ACTB
ACTB-TPM3
ACTB-CCT5
ACTB-SPTAN1
subgraph 35
ACTG1-ACTB
ACTG1-DYNLL1
ACTR1B-ACTB
ACTB-TPM3
ACTB-SPTAN1
ACTB-GSN
subgraph 36
ACTG1-ACTG1
ACTG1-ACTB
ACTG1-DYNLL1
ACTB-TPM3
ACTB-CCT5
ACTB-SPTAN1
subgraph 37
ACTG1-ACTG1
ACTG1-ACTB
ACTG1-DYNLL1
ACTB-TPM3
ACTB-SPTAN1
ACTB-GSN
subgraph 38
ACTG1-ACTG1
ACTG1-ACTB
ACTG1-DYNLL1
ACTR1B-ACTB
ACTB-TPM3
ACTB-SPTAN1
subgraph 39
TPM1-ACTB
ACTB-CCT5
ACTB-ACTC1
ACTB-SPTAN1
ACTB-GSN
ACTC1-DYNLL1
subgraph 40
TPM1-ACTB
ACTR1B-ACTB
ACTB-CCT5
ACTB-ACTC1
ACTB-SPTAN1
ACTC1-DYNLL1
subgraph 41
TPM1-ACTB
ACTR1B-ACTB
ACTB-CCT5
ACTB-SPTAN1
ACTB-GSN
ACTB-ACTA1
subgraph 42
TPM1-ACTB
ACTR1B-ACTB
ACTB-CCT5
ACTB-ACTC1
ACTB-SPTAN1
ACTB-GSN
subgraph 43
TPM1-ACTB
ACTR1B-ACTB
ACTB-ACTC1
ACTB-SPTAN1
ACTB-GSN
ACTC1-DYNLL1
subgraph 44
TPM1-ACTB
ACTG1-ACTB
ACTR1B-ACTB
ACTB-CCT5
ACTB-SPTAN1
ACTB-GSN
subgraph 45
TPM1-ACTB
ACTG1-ACTG1
ACTG1-ACTB
ACTB-CCT5
ACTB-SPTAN1
ACTB-GSN
subgraph 46
TPM1-ACTB
ACTG1-ACTG1
ACTG1-ACTB
ACTR1B-ACTB
ACTB-SPTAN1
ACTB-GSN
subgraph 47
TPM1-ACTB
ACTG1-ACTG1
ACTG1-ACTB
ACTR1B-ACTB
ACTB-CCT5
ACTB-SPTAN1
subgraph 48
TPM1-ACTB
ACTG1-ACTB
ACTG1-DYNLL1
ACTB-CCT5
ACTB-SPTAN1
ACTB-GSN
subgraph 49
TPM1-ACTB
ACTG1-ACTB
ACTG1-DYNLL1
ACTR1B-ACTB
ACTB-CCT5
ACTB-SPTAN1
subgraph 50
TPM1-ACTB
ACTG1-ACTB
ACTG1-DYNLL1
ACTR1B-ACTB
ACTB-SPTAN1
ACTB-GSN
subgraph 51
TPM1-ACTB
ACTG1-ACTG1
ACTG1-ACTB
ACTG1-DYNLL1
ACTB-CCT5
ACTB-SPTAN1
subgraph 52
TPM1-ACTB
ACTG1-ACTG1
ACTG1-ACTB
ACTG1-DYNLL1
ACTR1B-ACTB
ACTB-SPTAN1
subgraph 53
TPM1-ACTB
ACTG1-ACTG1
ACTG1-ACTB
ACTG1-DYNLL1
ACTB-SPTAN1
ACTB-GSN
subgraph 54
ACTR1B-ACTB
ACTB-CCT5
ACTB-SPTAN1
ACTB-GSN
ACTB-ACTA1
ACTA1-ACTA1
subgraph 55
ACTB-TPM3
ACTB-CCT5
ACTB-SPTAN1
ACTB-GSN
ACTB-ACTA1
ACTA1-ACTA1
subgraph 56
ACTR1B-ACTB
ACTB-TPM3
ACTB-CCT5
ACTB-SPTAN1
ACTB-ACTA1
ACTA1-ACTA1
subgraph 57
ACTR1B-ACTB
ACTB-TPM3
ACTB-SPTAN1
ACTB-GSN
ACTB-ACTA1
ACTA1-ACTA1
subgraph 58
TPM1-ACTB
ACTB-CCT5
ACTB-SPTAN1
ACTB-GSN
ACTB-ACTA1
ACTA1-ACTA1
subgraph 59
TPM1-ACTB
ACTR1B-ACTB
ACTB-CCT5
ACTB-SPTAN1
ACTB-ACTA1
ACTA1-ACTA1
subgraph 60
TPM1-ACTB
ACTR1B-ACTB
ACTB-SPTAN1
ACTB-GSN
ACTB-ACTA1
ACTA1-ACTA1
subgraph 61
ACTB-ACTB
ACTB-ACTA1
ACTB-DYNLL1
TPM3-ACTA1
CCT5-ACTA1
GSN-ACTA1
subgraph 62
ACTB-ACTB
ACTB-ACTA1
ACTB-DYNLL1
CCT5-ACTA1
SPTAN1-ACTA1
GSN-ACTA1
subgraph 63
ACTB-ACTB
ACTB-ACTA1
ACTB-DYNLL1
TPM3-ACTA1
SPTAN1-ACTA1
GSN-ACTA1
subgraph 64
ACTB-ACTB
ACTB-ACTA1
ACTB-DYNLL1
TPM3-ACTA1
CCT5-ACTA1
SPTAN1-ACTA1
subgraph 65
ACTB-ACTB
ACTB-ACTA1
TPM3-ACTA1
CCT5-ACTA1
SPTAN1-ACTA1
GSN-ACTA1
subgraph 66
ACTR1B-ACTA1
ACTB-ACTB
ACTB-ACTA1
ACTB-DYNLL1
CCT5-ACTA1
GSN-ACTA1
subgraph 67
ACTR1B-ACTA1
ACTB-ACTB
ACTB-ACTA1
ACTB-DYNLL1
TPM3-ACTA1
GSN-ACTA1
subgraph 68
ACTR1B-ACTA1
ACTB-ACTB
ACTB-ACTA1
ACTB-DYNLL1
TPM3-ACTA1
CCT5-ACTA1
subgraph 69
ACTR1B-ACTA1
ACTB-ACTB
ACTB-ACTA1
TPM3-ACTA1
CCT5-ACTA1
GSN-ACTA1
subgraph 70
ACTR1B-ACTA1
ACTB-ACTB
ACTB-ACTA1
ACTB-DYNLL1
SPTAN1-ACTA1
GSN-ACTA1
subgraph 71
ACTR1B-ACTA1
ACTB-ACTB
ACTB-ACTA1
CCT5-ACTA1
SPTAN1-ACTA1
GSN-ACTA1
subgraph 72
ACTR1B-ACTA1
ACTB-ACTB
ACTB-ACTA1
ACTB-DYNLL1
CCT5-ACTA1
SPTAN1-ACTA1
subgraph 73
ACTR1B-ACTA1
ACTB-ACTB
ACTB-ACTA1
ACTB-DYNLL1
TPM3-ACTA1
SPTAN1-ACTA1
subgraph 74
ACTR1B-ACTA1
ACTB-ACTB
ACTB-ACTA1
TPM3-ACTA1
SPTAN1-ACTA1
GSN-ACTA1
subgraph 75
ACTR1B-ACTA1
ACTB-ACTB
ACTB-ACTA1
TPM3-ACTA1
CCT5-ACTA1
SPTAN1-ACTA1
subgraph 76
ACTR1B-ACTB
ACTB-ACTB
ACTB-CCT5
ACTB-ACTC1
ACTB-GSN
ACTC1-DYNLL1
subgraph 77
ACTG1-ACTB
ACTG1-DYNLL1
ACTR1B-ACTB
ACTB-ACTB
ACTB-CCT5
ACTB-GSN
subgraph 78
ACTB-ACTB
ACTB-TPM3
ACTB-CCT5
ACTB-ACTC1
ACTB-GSN
ACTC1-DYNLL1
subgraph 79
ACTR1B-ACTB
ACTB-ACTB
ACTB-TPM3
ACTB-CCT5
ACTB-ACTC1
ACTC1-DYNLL1
subgraph 80
ACTR1B-ACTB
ACTB-ACTB
ACTB-TPM3
ACTB-CCT5
ACTB-GSN
ACTB-ACTA1
subgraph 81
ACTR1B-ACTB
ACTB-ACTB
ACTB-TPM3
ACTB-CCT5
ACTB-ACTC1
ACTB-GSN
subgraph 82
ACTR1B-ACTB
ACTB-ACTB
ACTB-TPM3
ACTB-ACTC1
ACTB-GSN
ACTC1-DYNLL1
subgraph 83
ACTG1-ACTB
ACTR1B-ACTB
ACTB-ACTB
ACTB-TPM3
ACTB-CCT5
ACTB-GSN
subgraph 84
ACTG1-ACTB
ACTG1-DYNLL1
ACTB-ACTB
ACTB-TPM3
ACTB-CCT5
ACTB-GSN
subgraph 85
ACTG1-ACTB
ACTG1-DYNLL1
ACTR1B-ACTB
ACTB-ACTB
ACTB-TPM3
ACTB-CCT5
subgraph 86
ACTG1-ACTB
ACTG1-DYNLL1
ACTR1B-ACTB
ACTB-ACTB
ACTB-TPM3
ACTB-GSN
subgraph 87
TPM1-ACTB
ACTB-ACTB
ACTB-CCT5
ACTB-ACTC1
ACTB-GSN
ACTC1-DYNLL1
subgraph 88
TPM1-ACTB
ACTR1B-ACTB
ACTB-ACTB
ACTB-CCT5
ACTB-ACTC1
ACTC1-DYNLL1
subgraph 89
TPM1-ACTB
ACTR1B-ACTB
ACTB-ACTB
ACTB-CCT5
ACTB-GSN
ACTB-ACTA1
subgraph 90
TPM1-ACTB
ACTR1B-ACTB
ACTB-ACTB
ACTB-CCT5
ACTB-ACTC1
ACTB-GSN
subgraph 91
TPM1-ACTB
ACTR1B-ACTB
ACTB-ACTB
ACTB-ACTC1
ACTB-GSN
ACTC1-DYNLL1
subgraph 92
TPM1-ACTB
ACTG1-ACTB
ACTR1B-ACTB
ACTB-ACTB
ACTB-CCT5
ACTB-GSN
subgraph 93
TPM1-ACTB
ACTG1-ACTB
ACTG1-DYNLL1
ACTB-ACTB
ACTB-CCT5
ACTB-GSN
subgraph 94
TPM1-ACTB
ACTG1-ACTB
ACTG1-DYNLL1
ACTR1B-ACTB
ACTB-ACTB
ACTB-CCT5
subgraph 95
TPM1-ACTB
ACTG1-ACTB
ACTG1-DYNLL1
ACTR1B-ACTB
ACTB-ACTB
ACTB-GSN
subgraph 96
ACTB-ACTB
ACTB-CCT5
ACTB-ACTC1
ACTB-SPTAN1
ACTB-GSN
ACTC1-DYNLL1
subgraph 97
ACTR1B-ACTB
ACTB-ACTB
ACTB-CCT5
ACTB-ACTC1
ACTB-SPTAN1
ACTC1-DYNLL1
subgraph 98
ACTR1B-ACTB
ACTB-ACTB
ACTB-CCT5
ACTB-SPTAN1
ACTB-GSN
ACTB-ACTA1
subgraph 99
ACTR1B-ACTB
ACTB-ACTB
ACTB-CCT5
ACTB-ACTC1
ACTB-SPTAN1
ACTB-GSN
subgraph 100
ACTR1B-ACTB
ACTB-ACTB
ACTB-ACTC1
ACTB-SPTAN1
ACTB-GSN
ACTC1-DYNLL1
subgraph 101
ACTG1-ACTB
ACTR1B-ACTB
ACTB-ACTB
ACTB-CCT5
ACTB-SPTAN1
ACTB-GSN
subgraph 102
ACTG1-ACTB
ACTG1-DYNLL1
ACTB-ACTB
ACTB-CCT5
ACTB-SPTAN1
ACTB-GSN
subgraph 103
ACTG1-ACTB
ACTG1-DYNLL1
ACTR1B-ACTB
ACTB-ACTB
ACTB-CCT5
ACTB-SPTAN1
subgraph 104
ACTG1-ACTB
ACTG1-DYNLL1
ACTR1B-ACTB
ACTB-ACTB
ACTB-SPTAN1
ACTB-GSN
subgraph 105
ACTB-ACTB
ACTB-TPM3
ACTB-CCT5
ACTB-ACTC1
ACTB-SPTAN1
ACTC1-DYNLL1
subgraph 106
ACTB-ACTB
ACTB-TPM3
ACTB-CCT5
ACTB-SPTAN1
ACTB-GSN
ACTB-ACTA1
subgraph 107
ACTB-ACTB
ACTB-TPM3
ACTB-CCT5
ACTB-ACTC1
ACTB-SPTAN1
ACTB-GSN
subgraph 108
ACTB-ACTB
ACTB-TPM3
ACTB-ACTC1
ACTB-SPTAN1
ACTB-GSN
ACTC1-DYNLL1
subgraph 109
ACTG1-ACTB
ACTB-ACTB
ACTB-TPM3
ACTB-CCT5
ACTB-SPTAN1
ACTB-GSN
subgraph 110
ACTR1B-ACTB
ACTB-ACTB
ACTB-TPM3
ACTB-CCT5
ACTB-SPTAN1
ACTB-ACTA1
subgraph 111
ACTR1B-ACTB
ACTB-ACTB
ACTB-TPM3
ACTB-CCT5
ACTB-ACTC1
ACTB-SPTAN1
subgraph 112
ACTR1B-ACTB
ACTB-ACTB
ACTB-TPM3
ACTB-ACTC1
ACTB-SPTAN1
ACTC1-DYNLL1
subgraph 113
ACTR1B-ACTB
ACTB-ACTB
ACTB-TPM3
ACTB-SPTAN1
ACTB-GSN
ACTB-ACTA1
subgraph 114
ACTR1B-ACTB
ACTB-ACTB
ACTB-TPM3
ACTB-CCT5
ACTB-SPTAN1
ACTB-GSN
subgraph 115
ACTR1B-ACTB
ACTB-ACTB
ACTB-TPM3
ACTB-ACTC1
ACTB-SPTAN1
ACTB-GSN
subgraph 116
ACTG1-ACTB
ACTR1B-ACTB
ACTB-ACTB
ACTB-TPM3
ACTB-CCT5
ACTB-SPTAN1
subgraph 117
ACTG1-ACTB
ACTR1B-ACTB
ACTB-ACTB
ACTB-TPM3
ACTB-SPTAN1
ACTB-GSN
subgraph 118
ACTG1-ACTB
ACTG1-DYNLL1
ACTB-ACTB
ACTB-TPM3
ACTB-CCT5
ACTB-SPTAN1
subgraph 119
ACTG1-ACTB
ACTG1-DYNLL1
ACTB-ACTB
ACTB-TPM3
ACTB-SPTAN1
ACTB-GSN
subgraph 120
ACTG1-ACTB
ACTG1-DYNLL1
ACTR1B-ACTB
ACTB-ACTB
ACTB-TPM3
ACTB-SPTAN1
subgraph 121
TPM1-ACTB
ACTB-ACTB
ACTB-CCT5
ACTB-ACTC1
ACTB-SPTAN1
ACTC1-DYNLL1
subgraph 122
TPM1-ACTB
ACTB-ACTB
ACTB-CCT5
ACTB-SPTAN1
ACTB-GSN
ACTB-ACTA1
subgraph 123
TPM1-ACTB
ACTB-ACTB
ACTB-CCT5
ACTB-ACTC1
ACTB-SPTAN1
ACTB-GSN
subgraph 124
TPM1-ACTB
ACTB-ACTB
ACTB-ACTC1
ACTB-SPTAN1
ACTB-GSN
ACTC1-DYNLL1
subgraph 125
TPM1-ACTB
ACTG1-ACTB
ACTB-ACTB
ACTB-CCT5
ACTB-SPTAN1
ACTB-GSN
subgraph 126
TPM1-ACTB
ACTR1B-ACTB
ACTB-ACTB
ACTB-CCT5
ACTB-SPTAN1
ACTB-ACTA1
subgraph 127
TPM1-ACTB
ACTR1B-ACTB
ACTB-ACTB
ACTB-CCT5
ACTB-ACTC1
ACTB-SPTAN1
subgraph 128
TPM1-ACTB
ACTR1B-ACTB
ACTB-ACTB
ACTB-ACTC1
ACTB-SPTAN1
ACTC1-DYNLL1
subgraph 129
TPM1-ACTB
ACTR1B-ACTB
ACTB-ACTB
ACTB-CCT5
ACTB-SPTAN1
ACTB-GSN
subgraph 130
TPM1-ACTB
ACTR1B-ACTB
ACTB-ACTB
ACTB-SPTAN1
ACTB-GSN
ACTB-ACTA1
subgraph 131
TPM1-ACTB
ACTR1B-ACTB
ACTB-ACTB
ACTB-ACTC1
ACTB-SPTAN1
ACTB-GSN
subgraph 132
TPM1-ACTB
ACTG1-ACTB
ACTR1B-ACTB
ACTB-ACTB
ACTB-CCT5
ACTB-SPTAN1
subgraph 133
TPM1-ACTB
ACTG1-ACTB
ACTR1B-ACTB
ACTB-ACTB
ACTB-SPTAN1
ACTB-GSN
subgraph 134
TPM1-ACTB
ACTG1-ACTB
ACTG1-DYNLL1
ACTB-ACTB
ACTB-CCT5
ACTB-SPTAN1
subgraph 135
TPM1-ACTB
ACTG1-ACTB
ACTG1-DYNLL1
ACTB-ACTB
ACTB-SPTAN1
ACTB-GSN
subgraph 136
TPM1-ACTB
ACTG1-ACTB
ACTG1-DYNLL1
ACTR1B-ACTB
ACTB-ACTB
ACTB-SPTAN1
subgraph 137
STAT5B-STAT5B
STAT5B-NR3C1
STAT5B-NCOR2
STAT5B-CREBBP
STAT5B-STAT3
NCOA1-CREBBP
subgraph 138
STAT5B-STAT5B
STAT5B-NCOR2
STAT5B-CREBBP
STAT5B-STAT3
RBM8A-STAT3
NCOA1-CREBBP
subgraph 139
STAT5B-STAT5B
STAT5B-NR3C1
STAT5B-NCOR2
STAT5B-CREBBP
STAT5B-STAT3
RBM8A-STAT3
subgraph 140
STAT5B-NR3C1
STAT5B-NCOR2
STAT5B-CREBBP
STAT5B-STAT3
RBM8A-STAT3
NCOA1-CREBBP
subgraph 141
STAT5B-STAT5B
STAT5B-NCOR2
STAT5B-CREBBP
RELA-RELA
RELA-CREBBP
NCOA1-CREBBP
subgraph 142
STAT5B-STAT5B
STAT5B-NR3C1
STAT5B-NCOR2
STAT5B-CREBBP
RELA-CREBBP
NCOA1-CREBBP
subgraph 143
STAT5B-NR3C1
STAT5B-NCOR2
STAT5B-CREBBP
RELA-RELA
RELA-CREBBP
NCOA1-CREBBP
subgraph 144
STAT5B-STAT5B
STAT5B-NR3C1
STAT5B-NCOR2
STAT5B-CREBBP
RELA-RELA
RELA-CREBBP
subgraph 145
STAT5B-NR3C1
STAT5B-NCOR2
STAT5B-CREBBP
STAT5B-STAT3
RELA-RELA
RELA-CREBBP
subgraph 146
STAT5B-NR3C1
STAT5B-NCOR2
STAT5B-CREBBP
STAT5B-STAT3
RELA-CREBBP
NCOA1-CREBBP
subgraph 147
STAT5B-NCOR2
STAT5B-CREBBP
STAT5B-STAT3
RELA-RELA
RELA-CREBBP
NCOA1-CREBBP
subgraph 148
STAT5B-STAT5B
STAT5B-NR3C1
STAT5B-NCOR2
STAT5B-CREBBP
STAT5B-STAT3
RELA-CREBBP
subgraph 149
STAT5B-STAT5B
STAT5B-NCOR2
STAT5B-CREBBP
STAT5B-STAT3
RELA-RELA
RELA-CREBBP
subgraph 150
STAT5B-STAT5B
STAT5B-NCOR2
STAT5B-CREBBP
STAT5B-STAT3
RELA-CREBBP
NCOA1-CREBBP
subgraph 151
STAT5B-NR3C1
STAT5B-NCOR2
STAT5B-CREBBP
STAT5B-STAT3
RBM8A-STAT3
RELA-CREBBP
subgraph 152
STAT5B-NCOR2
STAT5B-CREBBP
STAT5B-STAT3
RBM8A-STAT3
RELA-RELA
RELA-CREBBP
subgraph 153
STAT5B-NCOR2
STAT5B-CREBBP
STAT5B-STAT3
RBM8A-STAT3
RELA-CREBBP
NCOA1-CREBBP
subgraph 154
STAT5B-STAT5B
STAT5B-NCOR2
STAT5B-CREBBP
STAT5B-STAT3
RBM8A-STAT3
RELA-CREBBP
subgraph 155
STAT5B-NR3C1
STAT5B-NCOR2
STAT5B-CREBBP
RELA-RELA
RELA-CREBBP
RELA-NCOA3
subgraph 156
STAT5B-NR3C1
STAT5B-NCOR2
STAT5B-CREBBP
RELA-CREBBP
RELA-NCOA3
NCOA1-CREBBP
subgraph 157
STAT5B-NCOR2
STAT5B-CREBBP
RELA-RELA
RELA-CREBBP
RELA-NCOA3
NCOA1-CREBBP
subgraph 158
STAT5B-STAT5B
STAT5B-NCOR2
STAT5B-CREBBP
RELA-RELA
RELA-CREBBP
RELA-NCOA3
subgraph 159
STAT5B-STAT5B
STAT5B-NR3C1
STAT5B-NCOR2
STAT5B-CREBBP
RELA-CREBBP
RELA-NCOA3
subgraph 160
STAT5B-STAT5B
STAT5B-NCOR2
STAT5B-CREBBP
RELA-CREBBP
RELA-NCOA3
NCOA1-CREBBP
subgraph 161
STAT5B-NCOR2
STAT5B-CREBBP
STAT5B-STAT3
RELA-RELA
RELA-CREBBP
RELA-NCOA3
subgraph 162
STAT5B-NR3C1
STAT5B-NCOR2
STAT5B-CREBBP
STAT5B-STAT3
RELA-CREBBP
RELA-NCOA3
subgraph 163
STAT5B-STAT5B
STAT5B-NCOR2
STAT5B-CREBBP
STAT5B-STAT3
RELA-CREBBP
RELA-NCOA3
subgraph 164
STAT5B-NCOR2
STAT5B-CREBBP
STAT5B-STAT3
RELA-CREBBP
RELA-NCOA3
NCOA1-CREBBP
subgraph 165
STAT5B-NCOR2
STAT5B-CREBBP
STAT5B-STAT3
RBM8A-STAT3
RELA-CREBBP
RELA-NCOA3
subgraph 166
RELA-CREBBP
STAT5B-STAT5B
STAT5B-NR3C1
STAT5B-NCOR2
STAT5B-CREBBP
NCOA1-CREBBP
subgraph 167
RELA-CREBBP
STAT5B-NR3C1
STAT5B-NCOR2
STAT5B-CREBBP
STAT5B-STAT3
NCOA1-CREBBP
subgraph 168
RELA-CREBBP
STAT5B-STAT5B
STAT5B-NR3C1
STAT5B-NCOR2
STAT5B-CREBBP
STAT5B-STAT3
subgraph 169
RELA-CREBBP
STAT5B-STAT5B
STAT5B-NCOR2
STAT5B-CREBBP
STAT5B-STAT3
NCOA1-CREBBP
subgraph 170
RELA-RELA
RELA-CREBBP
STAT5B-NR3C1
STAT5B-NCOR2
STAT5B-CREBBP
NCOA1-CREBBP
subgraph 171
RELA-CREBBP
STAT5B-STAT5B
STAT5B-NCOR2
STAT5B-CREBBP
STAT5B-STAT3
RBM8A-STAT3
subgraph 172
RELA-CREBBP
STAT5B-NCOR2
STAT5B-CREBBP
STAT5B-STAT3
RBM8A-STAT3
NCOA1-CREBBP
subgraph 173
RELA-CREBBP
STAT5B-NR3C1
STAT5B-NCOR2
STAT5B-CREBBP
STAT5B-STAT3
RBM8A-STAT3
subgraph 174
RELA-RELA
RELA-CREBBP
STAT5B-STAT5B
STAT5B-NR3C1
STAT5B-NCOR2
STAT5B-CREBBP
subgraph 175
RELA-RELA
RELA-CREBBP
STAT5B-STAT5B
STAT5B-NCOR2
STAT5B-CREBBP
NCOA1-CREBBP
subgraph 176
RELA-RELA
RELA-CREBBP
STAT5B-NR3C1
STAT5B-NCOR2
STAT5B-CREBBP
STAT5B-STAT3
subgraph 177
RELA-RELA
RELA-CREBBP
STAT5B-NCOR2
STAT5B-CREBBP
STAT5B-STAT3
NCOA1-CREBBP
subgraph 178
RELA-RELA
RELA-CREBBP
STAT5B-STAT5B
STAT5B-NCOR2
STAT5B-CREBBP
STAT5B-STAT3
subgraph 179
RELA-RELA
RELA-CREBBP
STAT5B-NCOR2
STAT5B-CREBBP
STAT5B-STAT3
RBM8A-STAT3
subgraph 180
RELA-CREBBP
RELA-NCOA3
STAT5B-NR3C1
STAT5B-NCOR2
STAT5B-CREBBP
NCOA1-CREBBP
subgraph 181
RELA-CREBBP
RELA-NCOA3
STAT5B-STAT5B
STAT5B-NCOR2
STAT5B-CREBBP
NCOA1-CREBBP
subgraph 182
RELA-CREBBP
RELA-NCOA3
STAT5B-STAT5B
STAT5B-NR3C1
STAT5B-NCOR2
STAT5B-CREBBP
subgraph 183
RELA-CREBBP
RELA-NCOA3
STAT5B-NCOR2
STAT5B-CREBBP
STAT5B-STAT3
NCOA1-CREBBP
subgraph 184
RELA-CREBBP
RELA-NCOA3
STAT5B-NR3C1
STAT5B-NCOR2
STAT5B-CREBBP
STAT5B-STAT3
subgraph 185
RELA-CREBBP
RELA-NCOA3
STAT5B-STAT5B
STAT5B-NCOR2
STAT5B-CREBBP
STAT5B-STAT3
subgraph 186
RELA-RELA
RELA-CREBBP
RELA-NCOA3
STAT5B-NR3C1
STAT5B-NCOR2
STAT5B-CREBBP
subgraph 187
RELA-CREBBP
RELA-NCOA3
STAT5B-NCOR2
STAT5B-CREBBP
STAT5B-STAT3
RBM8A-STAT3
subgraph 188
RELA-RELA
RELA-CREBBP
RELA-NCOA3
STAT5B-STAT5B
STAT5B-NCOR2
STAT5B-CREBBP
subgraph 189
RELA-RELA
RELA-CREBBP
RELA-NCOA3
STAT5B-NCOR2
STAT5B-CREBBP
STAT5B-STAT3
subgraph 190
RELA-RELA
RELA-CREBBP
RELA-NCOA3
STAT5B-NCOR2
STAT5B-CREBBP
NCOA1-CREBBP
subgraph 191
STAT5B-STAT5B
STAT5B-NR3C1
STAT5B-NCOR2
STAT5B-CREBBP
STAT5B-STAT3
CREBBP-NCOA1
subgraph 192
STAT5B-NR3C1
STAT5B-NCOR2
STAT5B-CREBBP
STAT5B-STAT3
RBM8A-STAT3
CREBBP-NCOA1
subgraph 193
STAT5B-STAT5B
STAT5B-NCOR2
STAT5B-CREBBP
STAT5B-STAT3
RBM8A-STAT3
CREBBP-NCOA1
subgraph 194
STAT5B-NR3C1
STAT5B-NCOR2
STAT5B-CREBBP
RELA-RELA
RELA-CREBBP
CREBBP-NCOA1
subgraph 195
STAT5B-STAT5B
STAT5B-NR3C1
STAT5B-NCOR2
STAT5B-CREBBP
RELA-CREBBP
CREBBP-NCOA1
subgraph 196
STAT5B-STAT5B
STAT5B-NCOR2
STAT5B-CREBBP
RELA-RELA
RELA-CREBBP
CREBBP-NCOA1
subgraph 197
STAT5B-NCOR2
STAT5B-CREBBP
STAT5B-STAT3
RELA-RELA
RELA-CREBBP
CREBBP-NCOA1
subgraph 198
STAT5B-NR3C1
STAT5B-NCOR2
STAT5B-CREBBP
STAT5B-STAT3
RELA-CREBBP
CREBBP-NCOA1
subgraph 199
STAT5B-NCOR2
STAT5B-CREBBP
STAT5B-STAT3
RBM8A-STAT3
RELA-CREBBP
CREBBP-NCOA1
subgraph 200
STAT5B-STAT5B
STAT5B-NCOR2
STAT5B-CREBBP
STAT5B-STAT3
RELA-CREBBP
CREBBP-NCOA1
subgraph 201
STAT5B-NCOR2
STAT5B-CREBBP
RELA-RELA
RELA-CREBBP
RELA-NCOA3
CREBBP-NCOA1
subgraph 202
STAT5B-NR3C1
STAT5B-NCOR2
STAT5B-CREBBP
RELA-CREBBP
RELA-NCOA3
CREBBP-NCOA1
subgraph 203
STAT5B-STAT5B
STAT5B-NCOR2
STAT5B-CREBBP
RELA-CREBBP
RELA-NCOA3
CREBBP-NCOA1
subgraph 204
STAT5B-NCOR2
STAT5B-CREBBP
STAT5B-STAT3
RELA-CREBBP
RELA-NCOA3
CREBBP-NCOA1
subgraph 205
RELA-CREBBP
STAT5B-STAT5B
STAT5B-NR3C1
STAT5B-NCOR2
STAT5B-CREBBP
CREBBP-NCOA1
subgraph 206
RELA-CREBBP
STAT5B-NR3C1
STAT5B-NCOR2
STAT5B-CREBBP
STAT5B-STAT3
CREBBP-NCOA1
subgraph 207
RELA-CREBBP
STAT5B-NCOR2
STAT5B-CREBBP
STAT5B-STAT3
RBM8A-STAT3
CREBBP-NCOA1
subgraph 208
RELA-CREBBP
STAT5B-STAT5B
STAT5B-NCOR2
STAT5B-CREBBP
STAT5B-STAT3
CREBBP-NCOA1
subgraph 209
RELA-RELA
RELA-CREBBP
STAT5B-NR3C1
STAT5B-NCOR2
STAT5B-CREBBP
CREBBP-NCOA1
subgraph 210
RELA-RELA
RELA-CREBBP
STAT5B-NCOR2
STAT5B-CREBBP
STAT5B-STAT3
CREBBP-NCOA1
subgraph 211
RELA-RELA
RELA-CREBBP
STAT5B-STAT5B
STAT5B-NCOR2
STAT5B-CREBBP
CREBBP-NCOA1
subgraph 212
RELA-CREBBP
RELA-NCOA3
STAT5B-NR3C1
STAT5B-NCOR2
STAT5B-CREBBP
CREBBP-NCOA1
subgraph 213
RELA-CREBBP
RELA-NCOA3
STAT5B-STAT5B
STAT5B-NCOR2
STAT5B-CREBBP
CREBBP-NCOA1
subgraph 214
RELA-RELA
RELA-CREBBP
RELA-NCOA3
STAT5B-NCOR2
STAT5B-CREBBP
CREBBP-NCOA1
subgraph 215
RELA-CREBBP
RELA-NCOA3
STAT5B-NCOR2
STAT5B-CREBBP
STAT5B-STAT3
CREBBP-NCOA1
subgraph 216
STAT5B-STAT5B
STAT5B-NR3C1
STAT5B-CREBBP
STAT5B-STAT3
NCOA1-CREBBP
RBM8A-STAT3
subgraph 217
STAT5B-NR3C1
STAT5B-CREBBP
STAT5B-STAT3
RELA-RELA
RELA-CREBBP
RBM8A-STAT3
subgraph 218
STAT5B-NR3C1
STAT5B-CREBBP
STAT5B-STAT3
RELA-CREBBP
NCOA1-CREBBP
RBM8A-STAT3
subgraph 219
STAT5B-CREBBP
STAT5B-STAT3
RELA-RELA
RELA-CREBBP
NCOA1-CREBBP
RBM8A-STAT3
subgraph 220
STAT5B-STAT5B
STAT5B-CREBBP
STAT5B-STAT3
RELA-RELA
RELA-CREBBP
RBM8A-STAT3
subgraph 221
STAT5B-STAT5B
STAT5B-NR3C1
STAT5B-CREBBP
STAT5B-STAT3
RELA-CREBBP
RBM8A-STAT3
subgraph 222
STAT5B-STAT5B
STAT5B-CREBBP
STAT5B-STAT3
RELA-CREBBP
NCOA1-CREBBP
RBM8A-STAT3
subgraph 223
NR3C1-STAT5A
NCOA1-CREBBP
CREBBP-STAT5A
RBM8A-STAT3
STAT3-STAT5A
STAT5A-STAT5A
subgraph 224
RELA-RELA
RELA-CREBBP
CREBBP-STAT5A
RBM8A-STAT3
STAT3-STAT5A
STAT5A-STAT5A
subgraph 225
RELA-CREBBP
NCOA1-CREBBP
CREBBP-STAT5A
RBM8A-STAT3
STAT3-STAT5A
STAT5A-STAT5A
subgraph 226
RELA-RELA
RELA-CREBBP
NCOA1-CREBBP
CREBBP-STAT5A
RBM8A-STAT3
STAT3-STAT5A
subgraph 227
NR3C1-STAT5A
RELA-CREBBP
CREBBP-STAT5A
RBM8A-STAT3
STAT3-STAT5A
STAT5A-STAT5A
subgraph 228
NR3C1-STAT5A
RELA-RELA
RELA-CREBBP
CREBBP-STAT5A
RBM8A-STAT3
STAT3-STAT5A
subgraph 229
NR3C1-STAT5A
RELA-CREBBP
NCOA1-CREBBP
CREBBP-STAT5A
RBM8A-STAT3
STAT3-STAT5A
subgraph 230
STAT5B-NR3C1
STAT5B-CREBBP
STAT5B-STAT3
RELA-CREBBP
RELA-NCOA3
RBM8A-STAT3
subgraph 231
STAT5B-CREBBP
STAT5B-STAT3
RELA-RELA
RELA-CREBBP
RELA-NCOA3
RBM8A-STAT3
subgraph 232
STAT5B-CREBBP
STAT5B-STAT3
RELA-CREBBP
RELA-NCOA3
NCOA1-CREBBP
RBM8A-STAT3
subgraph 233
STAT5B-STAT5B
STAT5B-CREBBP
STAT5B-STAT3
RELA-CREBBP
RELA-NCOA3
RBM8A-STAT3
subgraph 234
RELA-CREBBP
RELA-NCOA3
CREBBP-STAT5A
RBM8A-STAT3
STAT3-STAT5A
STAT5A-STAT5A
subgraph 235
RELA-RELA
RELA-CREBBP
RELA-NCOA3
CREBBP-STAT5A
RBM8A-STAT3
STAT3-STAT5A
subgraph 236
RELA-CREBBP
RELA-NCOA3
NCOA1-CREBBP
CREBBP-STAT5A
RBM8A-STAT3
STAT3-STAT5A
subgraph 237
NR3C1-STAT5A
RELA-CREBBP
RELA-NCOA3
CREBBP-STAT5A
RBM8A-STAT3
STAT3-STAT5A
subgraph 238
RELA-CREBBP
STAT5B-NR3C1
STAT5B-CREBBP
STAT5B-STAT3
NCOA1-CREBBP
RBM8A-STAT3
subgraph 239
RELA-CREBBP
STAT5B-STAT5B
STAT5B-NR3C1
STAT5B-CREBBP
STAT5B-STAT3
RBM8A-STAT3
subgraph 240
RELA-CREBBP
STAT5B-STAT5B
STAT5B-CREBBP
STAT5B-STAT3
NCOA1-CREBBP
RBM8A-STAT3
subgraph 241
RELA-RELA
RELA-CREBBP
STAT5B-NR3C1
STAT5B-CREBBP
STAT5B-STAT3
RBM8A-STAT3
subgraph 242
RELA-RELA
RELA-CREBBP
STAT5B-CREBBP
STAT5B-STAT3
NCOA1-CREBBP
RBM8A-STAT3
subgraph 243
RELA-RELA
RELA-CREBBP
STAT5B-STAT5B
STAT5B-CREBBP
STAT5B-STAT3
RBM8A-STAT3
subgraph 244
RELA-CREBBP
RELA-NCOA3
STAT5B-NR3C1
STAT5B-CREBBP
STAT5B-STAT3
RBM8A-STAT3
subgraph 245
RELA-CREBBP
RELA-NCOA3
STAT5B-CREBBP
STAT5B-STAT3
NCOA1-CREBBP
RBM8A-STAT3
subgraph 246
RELA-CREBBP
RELA-NCOA3
STAT5B-STAT5B
STAT5B-CREBBP
STAT5B-STAT3
RBM8A-STAT3
subgraph 247
RELA-RELA
RELA-CREBBP
RELA-NCOA3
STAT5B-CREBBP
STAT5B-STAT3
RBM8A-STAT3
subgraph 248
RELA-CREBBP
NCOA1-CREBBP
CREBBP-STAT5A
RBM8A-STAT3
STAT3-STAT5A
STAT5A-STAT5A
subgraph 249
RELA-RELA
RELA-CREBBP
CREBBP-STAT5A
RBM8A-STAT3
STAT3-STAT5A
STAT5A-STAT5A
subgraph 250
RELA-RELA
RELA-CREBBP
NCOA1-CREBBP
CREBBP-STAT5A
RBM8A-STAT3
STAT3-STAT5A
subgraph 251
RELA-CREBBP
NR3C1-STAT5A
CREBBP-STAT5A
RBM8A-STAT3
STAT3-STAT5A
STAT5A-STAT5A
subgraph 252
RELA-CREBBP
NR3C1-STAT5A
NCOA1-CREBBP
CREBBP-STAT5A
RBM8A-STAT3
STAT3-STAT5A
subgraph 253
RELA-RELA
RELA-CREBBP
NR3C1-STAT5A
CREBBP-STAT5A
RBM8A-STAT3
STAT3-STAT5A
subgraph 254
RELA-CREBBP
RELA-NCOA3
CREBBP-STAT5A
RBM8A-STAT3
STAT3-STAT5A
STAT5A-STAT5A
subgraph 255
RELA-CREBBP
RELA-NCOA3
NCOA1-CREBBP
CREBBP-STAT5A
RBM8A-STAT3
STAT3-STAT5A
subgraph 256
RELA-RELA
RELA-CREBBP
RELA-NCOA3
CREBBP-STAT5A
RBM8A-STAT3
STAT3-STAT5A
subgraph 257
RELA-CREBBP
RELA-NCOA3
NR3C1-STAT5A
CREBBP-STAT5A
RBM8A-STAT3
STAT3-STAT5A
subgraph 258
STAT5B-STAT5B
STAT5B-NR3C1
STAT5B-CREBBP
STAT5B-STAT3
CREBBP-NCOA1
RBM8A-STAT3
subgraph 259
STAT5B-NR3C1
STAT5B-CREBBP
STAT5B-STAT3
RELA-CREBBP
CREBBP-NCOA1
RBM8A-STAT3
subgraph 260
STAT5B-CREBBP
STAT5B-STAT3
RELA-RELA
RELA-CREBBP
CREBBP-NCOA1
RBM8A-STAT3
subgraph 261
STAT5B-STAT5B
STAT5B-CREBBP
STAT5B-STAT3
RELA-CREBBP
CREBBP-NCOA1
RBM8A-STAT3
subgraph 262
NR3C1-STAT5A
CREBBP-NCOA1
CREBBP-STAT5A
RBM8A-STAT3
STAT3-STAT5A
STAT5A-STAT5A
subgraph 263
RELA-CREBBP
CREBBP-NCOA1
CREBBP-STAT5A
RBM8A-STAT3
STAT3-STAT5A
STAT5A-STAT5A
subgraph 264
RELA-RELA
RELA-CREBBP
CREBBP-NCOA1
CREBBP-STAT5A
RBM8A-STAT3
STAT3-STAT5A
subgraph 265
NR3C1-STAT5A
RELA-CREBBP
CREBBP-NCOA1
CREBBP-STAT5A
RBM8A-STAT3
STAT3-STAT5A
subgraph 266
STAT5B-CREBBP
STAT5B-STAT3
RELA-CREBBP
RELA-NCOA3
CREBBP-NCOA1
RBM8A-STAT3
subgraph 267
RELA-CREBBP
RELA-NCOA3
CREBBP-NCOA1
CREBBP-STAT5A
RBM8A-STAT3
STAT3-STAT5A
subgraph 268
RELA-CREBBP
STAT5B-NR3C1
STAT5B-CREBBP
STAT5B-STAT3
CREBBP-NCOA1
RBM8A-STAT3
subgraph 269
RELA-CREBBP
STAT5B-STAT5B
STAT5B-CREBBP
STAT5B-STAT3
CREBBP-NCOA1
RBM8A-STAT3
subgraph 270
RELA-RELA
RELA-CREBBP
STAT5B-CREBBP
STAT5B-STAT3
CREBBP-NCOA1
RBM8A-STAT3
subgraph 271
RELA-CREBBP
RELA-NCOA3
STAT5B-CREBBP
STAT5B-STAT3
CREBBP-NCOA1
RBM8A-STAT3
subgraph 272
RELA-CREBBP
CREBBP-NCOA1
CREBBP-STAT5A
RBM8A-STAT3
STAT3-STAT5A
STAT5A-STAT5A
subgraph 273
RELA-RELA
RELA-CREBBP
CREBBP-NCOA1
CREBBP-STAT5A
RBM8A-STAT3
STAT3-STAT5A
subgraph 274
RELA-CREBBP
NR3C1-STAT5A
CREBBP-NCOA1
CREBBP-STAT5A
RBM8A-STAT3
STAT3-STAT5A
subgraph 275
RELA-CREBBP
RELA-NCOA3
CREBBP-NCOA1
CREBBP-STAT5A
RBM8A-STAT3
STAT3-STAT5A
subgraph 276
NCOA1-CREBBP
NCOR2-STAT5A
CREBBP-STAT5A
RBM8A-STAT3
STAT3-STAT5A
STAT5A-STAT5A
subgraph 277
NR3C1-STAT5A
NCOR2-STAT5A
CREBBP-STAT5A
RBM8A-STAT3
STAT3-STAT5A
STAT5A-STAT5A
subgraph 278
NR3C1-STAT5A
NCOA1-CREBBP
NCOR2-STAT5A
CREBBP-STAT5A
RBM8A-STAT3
STAT3-STAT5A
subgraph 279
RELA-CREBBP
NCOR2-STAT5A
CREBBP-STAT5A
RBM8A-STAT3
STAT3-STAT5A
STAT5A-STAT5A
subgraph 280
RELA-RELA
RELA-CREBBP
NCOR2-STAT5A
CREBBP-STAT5A
RBM8A-STAT3
STAT3-STAT5A
subgraph 281
RELA-CREBBP
NCOA1-CREBBP
NCOR2-STAT5A
CREBBP-STAT5A
RBM8A-STAT3
STAT3-STAT5A
subgraph 282
NR3C1-STAT5A
RELA-CREBBP
NCOR2-STAT5A
CREBBP-STAT5A
RBM8A-STAT3
STAT3-STAT5A
subgraph 283
RELA-CREBBP
RELA-NCOA3
NCOR2-STAT5A
CREBBP-STAT5A
RBM8A-STAT3
STAT3-STAT5A
subgraph 284
RELA-CREBBP
NCOR2-STAT5A
CREBBP-STAT5A
RBM8A-STAT3
STAT3-STAT5A
STAT5A-STAT5A
subgraph 285
RELA-CREBBP
NCOA1-CREBBP
NCOR2-STAT5A
[truncated: 1,979 more rows]
