# Supplementary material for: Mining functional subgraphs from cancer protein-protein interaction networks
Source: BMC Syst Biol. 2012 Dec 17;6(Suppl 3):S2. doi: 10.1186/1752-0509-6-S3-S2 (PMC3524085; doi:10.1186/1752-0509-6-S3-S2)
Supplement: Additional file 6 — List of 7-node subgraphs. [file 1752-0509-6-S3-S2-S6.xls]

## Sheet: 7edge
7-edge subgraphs: 446
subgraph 0
ACTG1-ACTG1
ACTG1-ACTB
ACTG1-DYNLL1
ACTR1B-ACTB
ACTB-TPM3
ACTB-CCT5
ACTB-SPTAN1
subgraph 1
ACTG1-ACTG1
ACTG1-ACTB
ACTG1-DYNLL1
ACTR1B-ACTB
ACTB-CCT5
ACTB-SPTAN1
ACTB-GSN
subgraph 2
ACTG1-ACTG1
ACTG1-ACTB
ACTR1B-ACTB
ACTB-TPM3
ACTB-CCT5
ACTB-SPTAN1
ACTB-GSN
subgraph 3
ACTG1-ACTB
ACTG1-DYNLL1
ACTR1B-ACTB
ACTB-TPM3
ACTB-CCT5
ACTB-SPTAN1
ACTB-GSN
subgraph 4
ACTG1-ACTG1
ACTG1-ACTB
ACTG1-DYNLL1
ACTR1B-ACTB
ACTB-TPM3
ACTB-SPTAN1
ACTB-GSN
subgraph 5
ACTG1-ACTG1
ACTG1-ACTB
ACTG1-DYNLL1
ACTB-TPM3
ACTB-CCT5
ACTB-SPTAN1
ACTB-GSN
subgraph 6
ACTR1B-ACTB
ACTB-TPM3
ACTB-CCT5
ACTB-ACTC1
ACTB-SPTAN1
ACTB-GSN
ACTC1-DYNLL1
subgraph 7
TPM1-ACTB
ACTG1-ACTG1
ACTG1-ACTB
ACTG1-DYNLL1
ACTR1B-ACTB
ACTB-CCT5
ACTB-SPTAN1
subgraph 8
TPM1-ACTB
ACTG1-ACTG1
ACTG1-ACTB
ACTR1B-ACTB
ACTB-CCT5
ACTB-SPTAN1
ACTB-GSN
subgraph 9
TPM1-ACTB
ACTG1-ACTB
ACTG1-DYNLL1
ACTR1B-ACTB
ACTB-CCT5
ACTB-SPTAN1
ACTB-GSN
subgraph 10
TPM1-ACTB
ACTG1-ACTG1
ACTG1-ACTB
ACTG1-DYNLL1
ACTB-CCT5
ACTB-SPTAN1
ACTB-GSN
subgraph 11
TPM1-ACTB
ACTG1-ACTG1
ACTG1-ACTB
ACTG1-DYNLL1
ACTR1B-ACTB
ACTB-SPTAN1
ACTB-GSN
subgraph 12
TPM1-ACTB
ACTR1B-ACTB
ACTB-CCT5
ACTB-ACTC1
ACTB-SPTAN1
ACTB-GSN
ACTC1-DYNLL1
subgraph 13
ACTR1B-ACTB
ACTB-TPM3
ACTB-CCT5
ACTB-SPTAN1
ACTB-GSN
ACTB-ACTA1
ACTA1-ACTA1
subgraph 14
TPM1-ACTB
ACTR1B-ACTB
ACTB-CCT5
ACTB-SPTAN1
ACTB-GSN
ACTB-ACTA1
ACTA1-ACTA1
subgraph 15
ACTG1-ACTB
ACTG1-DYNLL1
ACTR1B-ACTB
ACTB-ACTB
ACTB-TPM3
ACTB-CCT5
ACTB-SPTAN1
subgraph 16
ACTR1B-ACTB
ACTB-ACTB
ACTB-TPM3
ACTB-CCT5
ACTB-ACTC1
ACTB-SPTAN1
ACTC1-DYNLL1
subgraph 17
ACTG1-ACTB
ACTG1-DYNLL1
ACTR1B-ACTB
ACTB-ACTB
ACTB-CCT5
ACTB-SPTAN1
ACTB-GSN
subgraph 18
ACTR1B-ACTB
ACTB-ACTB
ACTB-CCT5
ACTB-ACTC1
ACTB-SPTAN1
ACTB-GSN
ACTC1-DYNLL1
subgraph 19
ACTR1B-ACTB
ACTB-ACTB
ACTB-TPM3
ACTB-CCT5
ACTB-SPTAN1
ACTB-GSN
ACTB-ACTA1
subgraph 20
ACTG1-ACTB
ACTR1B-ACTB
ACTB-ACTB
ACTB-TPM3
ACTB-CCT5
ACTB-SPTAN1
ACTB-GSN
subgraph 21
ACTG1-ACTB
ACTG1-DYNLL1
ACTB-ACTB
ACTB-TPM3
ACTB-CCT5
ACTB-SPTAN1
ACTB-GSN
subgraph 22
ACTG1-ACTB
ACTG1-DYNLL1
ACTR1B-ACTB
ACTB-ACTB
ACTB-TPM3
ACTB-SPTAN1
ACTB-GSN
subgraph 23
ACTR1B-ACTB
ACTB-ACTB
ACTB-TPM3
ACTB-CCT5
ACTB-ACTC1
ACTB-SPTAN1
ACTB-GSN
subgraph 24
ACTB-ACTB
ACTB-TPM3
ACTB-CCT5
ACTB-ACTC1
ACTB-SPTAN1
ACTB-GSN
ACTC1-DYNLL1
subgraph 25
ACTR1B-ACTB
ACTB-ACTB
ACTB-TPM3
ACTB-ACTC1
ACTB-SPTAN1
ACTB-GSN
ACTC1-DYNLL1
subgraph 26
TPM1-ACTB
ACTG1-ACTB
ACTG1-DYNLL1
ACTR1B-ACTB
ACTB-ACTB
ACTB-CCT5
ACTB-SPTAN1
subgraph 27
TPM1-ACTB
ACTR1B-ACTB
ACTB-ACTB
ACTB-CCT5
ACTB-ACTC1
ACTB-SPTAN1
ACTC1-DYNLL1
subgraph 28
TPM1-ACTB
ACTR1B-ACTB
ACTB-ACTB
ACTB-CCT5
ACTB-SPTAN1
ACTB-GSN
ACTB-ACTA1
subgraph 29
TPM1-ACTB
ACTG1-ACTB
ACTR1B-ACTB
ACTB-ACTB
ACTB-CCT5
ACTB-SPTAN1
ACTB-GSN
subgraph 30
TPM1-ACTB
ACTG1-ACTB
ACTG1-DYNLL1
ACTB-ACTB
ACTB-CCT5
ACTB-SPTAN1
ACTB-GSN
subgraph 31
TPM1-ACTB
ACTG1-ACTB
ACTG1-DYNLL1
ACTR1B-ACTB
ACTB-ACTB
ACTB-SPTAN1
ACTB-GSN
subgraph 32
TPM1-ACTB
ACTR1B-ACTB
ACTB-ACTB
ACTB-CCT5
ACTB-ACTC1
ACTB-SPTAN1
ACTB-GSN
subgraph 33
TPM1-ACTB
ACTB-ACTB
ACTB-CCT5
ACTB-ACTC1
ACTB-SPTAN1
ACTB-GSN
ACTC1-DYNLL1
subgraph 34
TPM1-ACTB
ACTR1B-ACTB
ACTB-ACTB
ACTB-ACTC1
ACTB-SPTAN1
ACTB-GSN
ACTC1-DYNLL1
subgraph 35
STAT5B-NR3C1
STAT5B-NCOR2
STAT5B-CREBBP
RELA-RELA
RELA-CREBBP
RELA-NCOA3
NCOA1-CREBBP
subgraph 36
STAT5B-NR3C1
STAT5B-NCOR2
STAT5B-CREBBP
RELA-RELA
RELA-CREBBP
RELA-NCOA3
CREBBP-NCOA1
subgraph 37
STAT5B-STAT5B
STAT5B-NR3C1
STAT5B-NCOR2
STAT5B-CREBBP
RELA-RELA
RELA-CREBBP
NCOA1-CREBBP
subgraph 38
STAT5B-STAT5B
STAT5B-NR3C1
STAT5B-NCOR2
STAT5B-CREBBP
RELA-RELA
RELA-CREBBP
RELA-NCOA3
subgraph 39
STAT5B-STAT5B
STAT5B-NR3C1
STAT5B-NCOR2
STAT5B-CREBBP
RELA-CREBBP
RELA-NCOA3
NCOA1-CREBBP
subgraph 40
STAT5B-STAT5B
STAT5B-NCOR2
STAT5B-CREBBP
RELA-RELA
RELA-CREBBP
RELA-NCOA3
NCOA1-CREBBP
subgraph 41
STAT5B-STAT5B
STAT5B-NR3C1
STAT5B-NCOR2
STAT5B-CREBBP
RELA-RELA
RELA-CREBBP
CREBBP-NCOA1
subgraph 42
STAT5B-STAT5B
STAT5B-NCOR2
STAT5B-CREBBP
RELA-RELA
RELA-CREBBP
RELA-NCOA3
CREBBP-NCOA1
subgraph 43
STAT5B-STAT5B
STAT5B-NR3C1
STAT5B-NCOR2
STAT5B-CREBBP
RELA-CREBBP
RELA-NCOA3
CREBBP-NCOA1
subgraph 44
STAT5B-NR3C1
STAT5B-NCOR2
STAT5B-CREBBP
STAT5B-STAT3
RELA-RELA
RELA-CREBBP
NCOA1-CREBBP
subgraph 45
STAT5B-NR3C1
STAT5B-NCOR2
STAT5B-CREBBP
STAT5B-STAT3
RELA-RELA
RELA-CREBBP
RELA-NCOA3
subgraph 46
STAT5B-NR3C1
STAT5B-NCOR2
STAT5B-CREBBP
STAT5B-STAT3
RELA-CREBBP
RELA-NCOA3
NCOA1-CREBBP
subgraph 47
STAT5B-NCOR2
STAT5B-CREBBP
STAT5B-STAT3
RELA-RELA
RELA-CREBBP
RELA-NCOA3
NCOA1-CREBBP
subgraph 48
STAT5B-NR3C1
STAT5B-NCOR2
STAT5B-CREBBP
STAT5B-STAT3
RELA-RELA
RELA-CREBBP
CREBBP-NCOA1
subgraph 49
STAT5B-NCOR2
STAT5B-CREBBP
STAT5B-STAT3
RELA-RELA
RELA-CREBBP
RELA-NCOA3
CREBBP-NCOA1
subgraph 50
STAT5B-NR3C1
STAT5B-NCOR2
STAT5B-CREBBP
STAT5B-STAT3
RELA-CREBBP
RELA-NCOA3
CREBBP-NCOA1
subgraph 51
STAT5B-STAT5B
STAT5B-NR3C1
STAT5B-NCOR2
STAT5B-CREBBP
STAT5B-STAT3
RELA-RELA
RELA-CREBBP
subgraph 52
STAT5B-STAT5B
STAT5B-NR3C1
STAT5B-NCOR2
STAT5B-CREBBP
STAT5B-STAT3
RELA-CREBBP
NCOA1-CREBBP
subgraph 53
STAT5B-STAT5B
STAT5B-NCOR2
STAT5B-CREBBP
STAT5B-STAT3
RELA-RELA
RELA-CREBBP
NCOA1-CREBBP
subgraph 54
STAT5B-STAT5B
STAT5B-NCOR2
STAT5B-CREBBP
STAT5B-STAT3
RELA-CREBBP
RELA-NCOA3
NCOA1-CREBBP
subgraph 55
STAT5B-STAT5B
STAT5B-NR3C1
STAT5B-NCOR2
STAT5B-CREBBP
STAT5B-STAT3
RELA-CREBBP
RELA-NCOA3
subgraph 56
STAT5B-STAT5B
STAT5B-NCOR2
STAT5B-CREBBP
STAT5B-STAT3
RELA-RELA
RELA-CREBBP
RELA-NCOA3
subgraph 57
RELA-CREBBP
STAT5B-STAT5B
STAT5B-NR3C1
STAT5B-NCOR2
STAT5B-CREBBP
STAT5B-STAT3
NCOA1-CREBBP
subgraph 58
STAT5B-STAT5B
STAT5B-NR3C1
STAT5B-NCOR2
STAT5B-CREBBP
STAT5B-STAT3
RELA-CREBBP
CREBBP-NCOA1
subgraph 59
STAT5B-STAT5B
STAT5B-NCOR2
STAT5B-CREBBP
STAT5B-STAT3
RELA-RELA
RELA-CREBBP
CREBBP-NCOA1
subgraph 60
STAT5B-STAT5B
STAT5B-NCOR2
STAT5B-CREBBP
STAT5B-STAT3
RELA-CREBBP
RELA-NCOA3
CREBBP-NCOA1
subgraph 61
RELA-CREBBP
STAT5B-STAT5B
STAT5B-NR3C1
STAT5B-NCOR2
STAT5B-CREBBP
STAT5B-STAT3
CREBBP-NCOA1
subgraph 62
STAT5B-NR3C1
STAT5B-NCOR2
STAT5B-CREBBP
STAT5B-STAT3
RBM8A-STAT3
RELA-RELA
RELA-CREBBP
subgraph 63
STAT5B-NR3C1
STAT5B-NCOR2
STAT5B-CREBBP
STAT5B-STAT3
RBM8A-STAT3
RELA-CREBBP
NCOA1-CREBBP
subgraph 64
STAT5B-NCOR2
STAT5B-CREBBP
STAT5B-STAT3
RBM8A-STAT3
RELA-RELA
RELA-CREBBP
NCOA1-CREBBP
subgraph 65
STAT5B-NR3C1
STAT5B-NCOR2
STAT5B-CREBBP
STAT5B-STAT3
RBM8A-STAT3
RELA-CREBBP
RELA-NCOA3
subgraph 66
STAT5B-NCOR2
STAT5B-CREBBP
STAT5B-STAT3
RBM8A-STAT3
RELA-CREBBP
RELA-NCOA3
NCOA1-CREBBP
subgraph 67
STAT5B-NCOR2
STAT5B-CREBBP
STAT5B-STAT3
RBM8A-STAT3
RELA-RELA
RELA-CREBBP
RELA-NCOA3
subgraph 68
RELA-CREBBP
STAT5B-NR3C1
STAT5B-NCOR2
STAT5B-CREBBP
STAT5B-STAT3
RBM8A-STAT3
NCOA1-CREBBP
subgraph 69
STAT5B-NR3C1
STAT5B-NCOR2
STAT5B-CREBBP
STAT5B-STAT3
RBM8A-STAT3
RELA-CREBBP
CREBBP-NCOA1
subgraph 70
STAT5B-NCOR2
STAT5B-CREBBP
STAT5B-STAT3
RBM8A-STAT3
RELA-RELA
RELA-CREBBP
CREBBP-NCOA1
subgraph 71
STAT5B-NCOR2
STAT5B-CREBBP
STAT5B-STAT3
RBM8A-STAT3
RELA-CREBBP
RELA-NCOA3
CREBBP-NCOA1
subgraph 72
RELA-CREBBP
STAT5B-NR3C1
STAT5B-NCOR2
STAT5B-CREBBP
STAT5B-STAT3
RBM8A-STAT3
CREBBP-NCOA1
subgraph 73
STAT5B-STAT5B
STAT5B-NR3C1
STAT5B-NCOR2
STAT5B-CREBBP
STAT5B-STAT3
RBM8A-STAT3
RELA-CREBBP
subgraph 74
STAT5B-STAT5B
STAT5B-NCOR2
STAT5B-CREBBP
STAT5B-STAT3
RBM8A-STAT3
RELA-RELA
RELA-CREBBP
subgraph 75
STAT5B-STAT5B
STAT5B-NCOR2
STAT5B-CREBBP
STAT5B-STAT3
RBM8A-STAT3
RELA-CREBBP
NCOA1-CREBBP
subgraph 76
STAT5B-STAT5B
STAT5B-NR3C1
STAT5B-NCOR2
STAT5B-CREBBP
STAT5B-STAT3
RBM8A-STAT3
NCOA1-CREBBP
subgraph 77
RELA-CREBBP
STAT5B-STAT5B
STAT5B-NR3C1
STAT5B-NCOR2
STAT5B-CREBBP
STAT5B-STAT3
RBM8A-STAT3
subgraph 78
STAT5B-STAT5B
STAT5B-NCOR2
STAT5B-CREBBP
STAT5B-STAT3
RBM8A-STAT3
RELA-CREBBP
RELA-NCOA3
subgraph 79
STAT5B-STAT5B
STAT5B-NCOR2
STAT5B-CREBBP
STAT5B-STAT3
RBM8A-STAT3
RELA-CREBBP
CREBBP-NCOA1
subgraph 80
RELA-CREBBP
STAT5B-STAT5B
STAT5B-NCOR2
STAT5B-CREBBP
STAT5B-STAT3
RBM8A-STAT3
NCOA1-CREBBP
subgraph 81
STAT5B-STAT5B
STAT5B-NR3C1
STAT5B-NCOR2
STAT5B-CREBBP
STAT5B-STAT3
RBM8A-STAT3
CREBBP-NCOA1
subgraph 82
RELA-CREBBP
STAT5B-STAT5B
STAT5B-NCOR2
STAT5B-CREBBP
STAT5B-STAT3
RBM8A-STAT3
CREBBP-NCOA1
subgraph 83
RELA-RELA
RELA-CREBBP
STAT5B-STAT5B
STAT5B-NR3C1
STAT5B-NCOR2
STAT5B-CREBBP
NCOA1-CREBBP
subgraph 84
RELA-RELA
RELA-CREBBP
STAT5B-STAT5B
STAT5B-NR3C1
STAT5B-NCOR2
STAT5B-CREBBP
CREBBP-NCOA1
subgraph 85
RELA-RELA
RELA-CREBBP
STAT5B-NR3C1
STAT5B-NCOR2
STAT5B-CREBBP
STAT5B-STAT3
NCOA1-CREBBP
subgraph 86
RELA-RELA
RELA-CREBBP
STAT5B-NR3C1
STAT5B-NCOR2
STAT5B-CREBBP
STAT5B-STAT3
CREBBP-NCOA1
subgraph 87
RELA-RELA
RELA-CREBBP
STAT5B-STAT5B
STAT5B-NR3C1
STAT5B-NCOR2
STAT5B-CREBBP
STAT5B-STAT3
subgraph 88
RELA-RELA
RELA-CREBBP
STAT5B-STAT5B
STAT5B-NCOR2
STAT5B-CREBBP
STAT5B-STAT3
CREBBP-NCOA1
subgraph 89
RELA-RELA
RELA-CREBBP
STAT5B-STAT5B
STAT5B-NCOR2
STAT5B-CREBBP
STAT5B-STAT3
NCOA1-CREBBP
subgraph 90
RELA-RELA
RELA-CREBBP
STAT5B-NR3C1
STAT5B-NCOR2
STAT5B-CREBBP
STAT5B-STAT3
RBM8A-STAT3
subgraph 91
RELA-RELA
RELA-CREBBP
STAT5B-NCOR2
STAT5B-CREBBP
STAT5B-STAT3
RBM8A-STAT3
NCOA1-CREBBP
subgraph 92
RELA-RELA
RELA-CREBBP
STAT5B-NCOR2
STAT5B-CREBBP
STAT5B-STAT3
RBM8A-STAT3
CREBBP-NCOA1
subgraph 93
RELA-RELA
RELA-CREBBP
STAT5B-STAT5B
STAT5B-NCOR2
STAT5B-CREBBP
STAT5B-STAT3
RBM8A-STAT3
subgraph 94
RELA-CREBBP
RELA-NCOA3
STAT5B-STAT5B
STAT5B-NR3C1
STAT5B-NCOR2
STAT5B-CREBBP
NCOA1-CREBBP
subgraph 95
RELA-CREBBP
RELA-NCOA3
STAT5B-STAT5B
STAT5B-NR3C1
STAT5B-NCOR2
STAT5B-CREBBP
CREBBP-NCOA1
subgraph 96
RELA-CREBBP
RELA-NCOA3
STAT5B-NR3C1
STAT5B-NCOR2
STAT5B-CREBBP
STAT5B-STAT3
NCOA1-CREBBP
subgraph 97
RELA-CREBBP
RELA-NCOA3
STAT5B-NR3C1
STAT5B-NCOR2
STAT5B-CREBBP
STAT5B-STAT3
CREBBP-NCOA1
subgraph 98
RELA-CREBBP
RELA-NCOA3
STAT5B-STAT5B
STAT5B-NR3C1
STAT5B-NCOR2
STAT5B-CREBBP
STAT5B-STAT3
subgraph 99
RELA-CREBBP
RELA-NCOA3
STAT5B-STAT5B
STAT5B-NCOR2
STAT5B-CREBBP
STAT5B-STAT3
CREBBP-NCOA1
subgraph 100
RELA-CREBBP
RELA-NCOA3
STAT5B-STAT5B
STAT5B-NCOR2
STAT5B-CREBBP
STAT5B-STAT3
NCOA1-CREBBP
subgraph 101
RELA-CREBBP
RELA-NCOA3
STAT5B-NR3C1
STAT5B-NCOR2
STAT5B-CREBBP
STAT5B-STAT3
RBM8A-STAT3
subgraph 102
RELA-CREBBP
RELA-NCOA3
STAT5B-NCOR2
STAT5B-CREBBP
STAT5B-STAT3
RBM8A-STAT3
NCOA1-CREBBP
subgraph 103
RELA-CREBBP
RELA-NCOA3
STAT5B-STAT5B
STAT5B-NCOR2
STAT5B-CREBBP
STAT5B-STAT3
RBM8A-STAT3
subgraph 104
RELA-CREBBP
RELA-NCOA3
STAT5B-NCOR2
STAT5B-CREBBP
STAT5B-STAT3
RBM8A-STAT3
CREBBP-NCOA1
subgraph 105
RELA-RELA
RELA-CREBBP
RELA-NCOA3
STAT5B-NR3C1
STAT5B-NCOR2
STAT5B-CREBBP
NCOA1-CREBBP
subgraph 106
RELA-RELA
RELA-CREBBP
RELA-NCOA3
STAT5B-NR3C1
STAT5B-NCOR2
STAT5B-CREBBP
CREBBP-NCOA1
subgraph 107
RELA-RELA
RELA-CREBBP
RELA-NCOA3
STAT5B-STAT5B
STAT5B-NR3C1
STAT5B-NCOR2
STAT5B-CREBBP
subgraph 108
RELA-RELA
RELA-CREBBP
RELA-NCOA3
STAT5B-STAT5B
STAT5B-NCOR2
STAT5B-CREBBP
NCOA1-CREBBP
subgraph 109
RELA-RELA
RELA-CREBBP
RELA-NCOA3
STAT5B-STAT5B
STAT5B-NCOR2
STAT5B-CREBBP
CREBBP-NCOA1
subgraph 110
RELA-RELA
RELA-CREBBP
RELA-NCOA3
STAT5B-NR3C1
STAT5B-NCOR2
STAT5B-CREBBP
STAT5B-STAT3
subgraph 111
RELA-RELA
RELA-CREBBP
RELA-NCOA3
STAT5B-NCOR2
STAT5B-CREBBP
STAT5B-STAT3
NCOA1-CREBBP
subgraph 112
RELA-RELA
RELA-CREBBP
RELA-NCOA3
STAT5B-NCOR2
STAT5B-CREBBP
STAT5B-STAT3
RBM8A-STAT3
subgraph 113
RELA-RELA
RELA-CREBBP
RELA-NCOA3
STAT5B-STAT5B
STAT5B-NCOR2
STAT5B-CREBBP
STAT5B-STAT3
subgraph 114
RELA-RELA
RELA-CREBBP
RELA-NCOA3
STAT5B-NCOR2
STAT5B-CREBBP
STAT5B-STAT3
CREBBP-NCOA1
subgraph 115
RELA-RELA
RELA-CREBBP
RELA-NCOA3
CREBBP-STAT5A
RBM8A-STAT3
STAT3-STAT5A
STAT5A-STAT5A
subgraph 116
RELA-RELA
RELA-CREBBP
NCOA1-CREBBP
CREBBP-STAT5A
RBM8A-STAT3
STAT3-STAT5A
STAT5A-STAT5A
subgraph 117
RELA-CREBBP
RELA-NCOA3
NCOA1-CREBBP
CREBBP-STAT5A
RBM8A-STAT3
STAT3-STAT5A
STAT5A-STAT5A
subgraph 118
RELA-RELA
RELA-CREBBP
RELA-NCOA3
NCOA1-CREBBP
CREBBP-STAT5A
RBM8A-STAT3
STAT3-STAT5A
subgraph 119
RELA-RELA
RELA-CREBBP
CREBBP-NCOA1
CREBBP-STAT5A
RBM8A-STAT3
STAT3-STAT5A
STAT5A-STAT5A
subgraph 120
RELA-CREBBP
RELA-NCOA3
CREBBP-NCOA1
CREBBP-STAT5A
RBM8A-STAT3
STAT3-STAT5A
STAT5A-STAT5A
subgraph 121
RELA-RELA
RELA-CREBBP
RELA-NCOA3
CREBBP-NCOA1
CREBBP-STAT5A
RBM8A-STAT3
STAT3-STAT5A
subgraph 122
STAT5B-NR3C1
STAT5B-CREBBP
STAT5B-STAT3
RELA-RELA
RELA-CREBBP
NCOA1-CREBBP
RBM8A-STAT3
subgraph 123
STAT5B-NR3C1
STAT5B-CREBBP
STAT5B-STAT3
RELA-RELA
RELA-CREBBP
RELA-NCOA3
RBM8A-STAT3
subgraph 124
STAT5B-NR3C1
STAT5B-CREBBP
STAT5B-STAT3
RELA-CREBBP
RELA-NCOA3
NCOA1-CREBBP
RBM8A-STAT3
subgraph 125
STAT5B-CREBBP
STAT5B-STAT3
RELA-RELA
RELA-CREBBP
RELA-NCOA3
NCOA1-CREBBP
RBM8A-STAT3
subgraph 126
STAT5B-NR3C1
STAT5B-CREBBP
STAT5B-STAT3
RELA-RELA
RELA-CREBBP
CREBBP-NCOA1
RBM8A-STAT3
subgraph 127
STAT5B-NR3C1
STAT5B-CREBBP
STAT5B-STAT3
RELA-CREBBP
RELA-NCOA3
CREBBP-NCOA1
RBM8A-STAT3
subgraph 128
STAT5B-CREBBP
STAT5B-STAT3
RELA-RELA
RELA-CREBBP
RELA-NCOA3
CREBBP-NCOA1
RBM8A-STAT3
subgraph 129
STAT5B-STAT5B
STAT5B-NR3C1
STAT5B-CREBBP
STAT5B-STAT3
RELA-RELA
RELA-CREBBP
RBM8A-STAT3
subgraph 130
STAT5B-STAT5B
STAT5B-NR3C1
STAT5B-CREBBP
STAT5B-STAT3
RELA-CREBBP
NCOA1-CREBBP
RBM8A-STAT3
subgraph 131
STAT5B-STAT5B
STAT5B-CREBBP
STAT5B-STAT3
RELA-RELA
RELA-CREBBP
NCOA1-CREBBP
RBM8A-STAT3
subgraph 132
STAT5B-STAT5B
STAT5B-NR3C1
STAT5B-CREBBP
STAT5B-STAT3
RELA-CREBBP
RELA-NCOA3
RBM8A-STAT3
subgraph 133
STAT5B-STAT5B
STAT5B-CREBBP
STAT5B-STAT3
RELA-RELA
RELA-CREBBP
RELA-NCOA3
RBM8A-STAT3
subgraph 134
STAT5B-STAT5B
STAT5B-CREBBP
STAT5B-STAT3
RELA-CREBBP
RELA-NCOA3
NCOA1-CREBBP
RBM8A-STAT3
subgraph 135
RELA-CREBBP
STAT5B-STAT5B
STAT5B-NR3C1
STAT5B-CREBBP
STAT5B-STAT3
NCOA1-CREBBP
RBM8A-STAT3
subgraph 136
STAT5B-STAT5B
STAT5B-NR3C1
STAT5B-CREBBP
STAT5B-STAT3
RELA-CREBBP
CREBBP-NCOA1
RBM8A-STAT3
subgraph 137
STAT5B-STAT5B
STAT5B-CREBBP
STAT5B-STAT3
RELA-RELA
RELA-CREBBP
CREBBP-NCOA1
RBM8A-STAT3
subgraph 138
STAT5B-STAT5B
STAT5B-CREBBP
STAT5B-STAT3
RELA-CREBBP
RELA-NCOA3
CREBBP-NCOA1
RBM8A-STAT3
subgraph 139
RELA-CREBBP
STAT5B-STAT5B
STAT5B-NR3C1
STAT5B-CREBBP
STAT5B-STAT3
CREBBP-NCOA1
RBM8A-STAT3
subgraph 140
RELA-RELA
RELA-CREBBP
NCOR2-STAT5A
CREBBP-STAT5A
RBM8A-STAT3
STAT3-STAT5A
STAT5A-STAT5A
subgraph 141
RELA-CREBBP
NCOA1-CREBBP
NCOR2-STAT5A
CREBBP-STAT5A
RBM8A-STAT3
STAT3-STAT5A
STAT5A-STAT5A
subgraph 142
RELA-RELA
RELA-CREBBP
NCOA1-CREBBP
NCOR2-STAT5A
CREBBP-STAT5A
RBM8A-STAT3
STAT3-STAT5A
subgraph 143
RELA-CREBBP
RELA-NCOA3
NCOR2-STAT5A
CREBBP-STAT5A
RBM8A-STAT3
STAT3-STAT5A
STAT5A-STAT5A
subgraph 144
RELA-CREBBP
RELA-NCOA3
NCOA1-CREBBP
NCOR2-STAT5A
CREBBP-STAT5A
RBM8A-STAT3
STAT3-STAT5A
subgraph 145
RELA-RELA
RELA-CREBBP
RELA-NCOA3
NCOR2-STAT5A
CREBBP-STAT5A
RBM8A-STAT3
STAT3-STAT5A
subgraph 146
RELA-CREBBP
NCOA1-CREBBP
NCOR2-STAT5A
CREBBP-STAT5A
RBM8A-STAT3
STAT3-STAT5A
STAT5A-STAT5A
subgraph 147
RELA-CREBBP
NCOR2-STAT5A
CREBBP-NCOA1
CREBBP-STAT5A
RBM8A-STAT3
STAT3-STAT5A
STAT5A-STAT5A
subgraph 148
RELA-RELA
RELA-CREBBP
NCOR2-STAT5A
CREBBP-NCOA1
CREBBP-STAT5A
RBM8A-STAT3
STAT3-STAT5A
subgraph 149
RELA-CREBBP
RELA-NCOA3
NCOR2-STAT5A
CREBBP-NCOA1
CREBBP-STAT5A
RBM8A-STAT3
STAT3-STAT5A
subgraph 150
RELA-CREBBP
NCOR2-STAT5A
CREBBP-NCOA1
CREBBP-STAT5A
RBM8A-STAT3
STAT3-STAT5A
STAT5A-STAT5A
subgraph 151
RELA-RELA
RELA-CREBBP
NCOA1-CREBBP
CREBBP-STAT5A
RBM8A-STAT3
STAT3-STAT5A
STAT5A-STAT5A
subgraph 152
RELA-RELA
RELA-CREBBP
CREBBP-NCOA1
CREBBP-STAT5A
RBM8A-STAT3
STAT3-STAT5A
STAT5A-STAT5A
subgraph 153
RELA-RELA
RELA-CREBBP
STAT5B-NR3C1
STAT5B-CREBBP
STAT5B-STAT3
NCOA1-CREBBP
RBM8A-STAT3
subgraph 154
RELA-RELA
RELA-CREBBP
STAT5B-NR3C1
STAT5B-CREBBP
STAT5B-STAT3
CREBBP-NCOA1
RBM8A-STAT3
subgraph 155
RELA-RELA
RELA-CREBBP
STAT5B-STAT5B
STAT5B-NR3C1
STAT5B-CREBBP
STAT5B-STAT3
RBM8A-STAT3
subgraph 156
RELA-RELA
RELA-CREBBP
STAT5B-STAT5B
STAT5B-CREBBP
STAT5B-STAT3
NCOA1-CREBBP
RBM8A-STAT3
subgraph 157
RELA-RELA
RELA-CREBBP
STAT5B-STAT5B
STAT5B-CREBBP
STAT5B-STAT3
CREBBP-NCOA1
RBM8A-STAT3
subgraph 158
RELA-RELA
RELA-CREBBP
NCOR2-STAT5A
CREBBP-STAT5A
RBM8A-STAT3
STAT3-STAT5A
STAT5A-STAT5A
subgraph 159
RELA-RELA
RELA-CREBBP
NCOR2-STAT5A
CREBBP-NCOA1
CREBBP-STAT5A
RBM8A-STAT3
STAT3-STAT5A
subgraph 160
RELA-RELA
RELA-CREBBP
NCOA1-CREBBP
NCOR2-STAT5A
CREBBP-STAT5A
RBM8A-STAT3
STAT3-STAT5A
subgraph 161
NR3C1-STAT5A
RELA-RELA
RELA-CREBBP
CREBBP-STAT5A
RBM8A-STAT3
STAT3-STAT5A
STAT5A-STAT5A
subgraph 162
NR3C1-STAT5A
RELA-CREBBP
NCOA1-CREBBP
CREBBP-STAT5A
RBM8A-STAT3
STAT3-STAT5A
STAT5A-STAT5A
subgraph 163
NR3C1-STAT5A
RELA-RELA
RELA-CREBBP
NCOA1-CREBBP
CREBBP-STAT5A
RBM8A-STAT3
STAT3-STAT5A
subgraph 164
NR3C1-STAT5A
RELA-RELA
RELA-CREBBP
RELA-NCOA3
CREBBP-STAT5A
RBM8A-STAT3
STAT3-STAT5A
subgraph 165
NR3C1-STAT5A
RELA-CREBBP
RELA-NCOA3
CREBBP-STAT5A
RBM8A-STAT3
STAT3-STAT5A
STAT5A-STAT5A
subgraph 166
NR3C1-STAT5A
RELA-CREBBP
RELA-NCOA3
NCOA1-CREBBP
CREBBP-STAT5A
RBM8A-STAT3
STAT3-STAT5A
subgraph 167
RELA-CREBBP
NR3C1-STAT5A
NCOA1-CREBBP
CREBBP-STAT5A
RBM8A-STAT3
STAT3-STAT5A
STAT5A-STAT5A
subgraph 168
NR3C1-STAT5A
RELA-CREBBP
CREBBP-NCOA1
CREBBP-STAT5A
RBM8A-STAT3
STAT3-STAT5A
STAT5A-STAT5A
subgraph 169
NR3C1-STAT5A
RELA-RELA
RELA-CREBBP
CREBBP-NCOA1
CREBBP-STAT5A
RBM8A-STAT3
STAT3-STAT5A
subgraph 170
NR3C1-STAT5A
RELA-CREBBP
RELA-NCOA3
CREBBP-NCOA1
CREBBP-STAT5A
RBM8A-STAT3
STAT3-STAT5A
subgraph 171
RELA-CREBBP
NR3C1-STAT5A
CREBBP-NCOA1
CREBBP-STAT5A
RBM8A-STAT3
STAT3-STAT5A
STAT5A-STAT5A
subgraph 172
NR3C1-STAT5A
RELA-CREBBP
NCOR2-STAT5A
CREBBP-STAT5A
RBM8A-STAT3
STAT3-STAT5A
STAT5A-STAT5A
subgraph 173
NR3C1-STAT5A
RELA-RELA
RELA-CREBBP
NCOR2-STAT5A
CREBBP-STAT5A
RBM8A-STAT3
STAT3-STAT5A
subgraph 174
NR3C1-STAT5A
RELA-CREBBP
NCOA1-CREBBP
NCOR2-STAT5A
CREBBP-STAT5A
RBM8A-STAT3
STAT3-STAT5A
subgraph 175
NR3C1-STAT5A
NCOA1-CREBBP
NCOR2-STAT5A
CREBBP-STAT5A
RBM8A-STAT3
STAT3-STAT5A
STAT5A-STAT5A
subgraph 176
NR3C1-STAT5A
RELA-CREBBP
RELA-NCOA3
NCOR2-STAT5A
CREBBP-STAT5A
RBM8A-STAT3
STAT3-STAT5A
subgraph 177
RELA-CREBBP
NR3C1-STAT5A
NCOR2-STAT5A
CREBBP-STAT5A
RBM8A-STAT3
STAT3-STAT5A
STAT5A-STAT5A
subgraph 178
RELA-CREBBP
NR3C1-STAT5A
NCOA1-CREBBP
NCOR2-STAT5A
CREBBP-STAT5A
RBM8A-STAT3
STAT3-STAT5A
subgraph 179
NR3C1-STAT5A
RELA-CREBBP
NCOR2-STAT5A
CREBBP-NCOA1
CREBBP-STAT5A
RBM8A-STAT3
STAT3-STAT5A
subgraph 180
NR3C1-STAT5A
NCOR2-STAT5A
CREBBP-NCOA1
CREBBP-STAT5A
RBM8A-STAT3
STAT3-STAT5A
STAT5A-STAT5A
subgraph 181
RELA-CREBBP
NR3C1-STAT5A
NCOR2-STAT5A
CREBBP-NCOA1
CREBBP-STAT5A
RBM8A-STAT3
STAT3-STAT5A
subgraph 182
RELA-RELA
RELA-CREBBP
NR3C1-STAT5A
CREBBP-STAT5A
RBM8A-STAT3
STAT3-STAT5A
STAT5A-STAT5A
subgraph 183
RELA-RELA
RELA-CREBBP
NR3C1-STAT5A
NCOA1-CREBBP
CREBBP-STAT5A
RBM8A-STAT3
STAT3-STAT5A
subgraph 184
RELA-RELA
RELA-CREBBP
NR3C1-STAT5A
CREBBP-NCOA1
CREBBP-STAT5A
RBM8A-STAT3
STAT3-STAT5A
subgraph 185
RELA-RELA
RELA-CREBBP
NR3C1-STAT5A
NCOR2-STAT5A
CREBBP-STAT5A
RBM8A-STAT3
STAT3-STAT5A
subgraph 186
RELA-CREBBP
RELA-NCOA3
NCOA1-CREBBP
CREBBP-STAT5A
RBM8A-STAT3
STAT3-STAT5A
STAT5A-STAT5A
subgraph 187
RELA-CREBBP
RELA-NCOA3
CREBBP-NCOA1
CREBBP-STAT5A
RBM8A-STAT3
STAT3-STAT5A
STAT5A-STAT5A
subgraph 188
RELA-CREBBP
RELA-NCOA3
STAT5B-NR3C1
STAT5B-CREBBP
STAT5B-STAT3
NCOA1-CREBBP
RBM8A-STAT3
subgraph 189
RELA-CREBBP
RELA-NCOA3
STAT5B-NR3C1
STAT5B-CREBBP
STAT5B-STAT3
CREBBP-NCOA1
RBM8A-STAT3
subgraph 190
RELA-CREBBP
RELA-NCOA3
STAT5B-STAT5B
STAT5B-NR3C1
STAT5B-CREBBP
STAT5B-STAT3
RBM8A-STAT3
subgraph 191
RELA-CREBBP
RELA-NCOA3
STAT5B-STAT5B
STAT5B-CREBBP
STAT5B-STAT3
NCOA1-CREBBP
RBM8A-STAT3
subgraph 192
RELA-CREBBP
RELA-NCOA3
STAT5B-STAT5B
STAT5B-CREBBP
STAT5B-STAT3
CREBBP-NCOA1
RBM8A-STAT3
subgraph 193
RELA-CREBBP
RELA-NCOA3
NCOR2-STAT5A
CREBBP-STAT5A
RBM8A-STAT3
STAT3-STAT5A
STAT5A-STAT5A
subgraph 194
RELA-CREBBP
RELA-NCOA3
NCOA1-CREBBP
NCOR2-STAT5A
CREBBP-STAT5A
RBM8A-STAT3
STAT3-STAT5A
subgraph 195
RELA-CREBBP
RELA-NCOA3
NCOR2-STAT5A
CREBBP-NCOA1
CREBBP-STAT5A
RBM8A-STAT3
STAT3-STAT5A
subgraph 196
RELA-RELA
RELA-CREBBP
RELA-NCOA3
CREBBP-STAT5A
RBM8A-STAT3
STAT3-STAT5A
STAT5A-STAT5A
subgraph 197
RELA-RELA
RELA-CREBBP
RELA-NCOA3
NCOA1-CREBBP
CREBBP-STAT5A
RBM8A-STAT3
STAT3-STAT5A
subgraph 198
RELA-RELA
RELA-CREBBP
RELA-NCOA3
CREBBP-NCOA1
CREBBP-STAT5A
RBM8A-STAT3
STAT3-STAT5A
subgraph 199
RELA-RELA
RELA-CREBBP
RELA-NCOA3
STAT5B-NR3C1
STAT5B-CREBBP
STAT5B-STAT3
RBM8A-STAT3
subgraph 200
RELA-RELA
RELA-CREBBP
RELA-NCOA3
STAT5B-CREBBP
STAT5B-STAT3
NCOA1-CREBBP
RBM8A-STAT3
subgraph 201
RELA-RELA
RELA-CREBBP
RELA-NCOA3
STAT5B-CREBBP
STAT5B-STAT3
CREBBP-NCOA1
RBM8A-STAT3
subgraph 202
RELA-RELA
RELA-CREBBP
RELA-NCOA3
STAT5B-STAT5B
STAT5B-CREBBP
STAT5B-STAT3
RBM8A-STAT3
subgraph 203
RELA-RELA
RELA-CREBBP
RELA-NCOA3
NCOR2-STAT5A
CREBBP-STAT5A
RBM8A-STAT3
STAT3-STAT5A
subgraph 204
RELA-CREBBP
RELA-NCOA3
NR3C1-STAT5A
CREBBP-STAT5A
RBM8A-STAT3
STAT3-STAT5A
STAT5A-STAT5A
subgraph 205
RELA-CREBBP
RELA-NCOA3
NR3C1-STAT5A
NCOA1-CREBBP
CREBBP-STAT5A
RBM8A-STAT3
STAT3-STAT5A
subgraph 206
RELA-CREBBP
RELA-NCOA3
NR3C1-STAT5A
CREBBP-NCOA1
CREBBP-STAT5A
RBM8A-STAT3
STAT3-STAT5A
subgraph 207
RELA-CREBBP
RELA-NCOA3
NR3C1-STAT5A
NCOR2-STAT5A
CREBBP-STAT5A
RBM8A-STAT3
STAT3-STAT5A
subgraph 208
RELA-RELA
RELA-CREBBP
RELA-NCOA3
NR3C1-STAT5A
CREBBP-STAT5A
RBM8A-STAT3
STAT3-STAT5A
subgraph 209
STAT5B-NR3C1
STAT5B-NCOR2
STAT5B-CREBBP
STAT5B-STAT3
RELA-RELA
RELA-CREBBP
RBM8A-STAT3
subgraph 210
STAT5B-NR3C1
STAT5B-NCOR2
STAT5B-CREBBP
STAT5B-STAT3
RELA-CREBBP
NCOA1-CREBBP
RBM8A-STAT3
subgraph 211
STAT5B-NCOR2
STAT5B-CREBBP
STAT5B-STAT3
RELA-RELA
RELA-CREBBP
NCOA1-CREBBP
RBM8A-STAT3
subgraph 212
STAT5B-NR3C1
STAT5B-NCOR2
STAT5B-CREBBP
STAT5B-STAT3
RELA-CREBBP
RELA-NCOA3
RBM8A-STAT3
subgraph 213
STAT5B-NCOR2
STAT5B-CREBBP
STAT5B-STAT3
RELA-RELA
RELA-CREBBP
RELA-NCOA3
RBM8A-STAT3
subgraph 214
STAT5B-NCOR2
STAT5B-CREBBP
STAT5B-STAT3
RELA-CREBBP
RELA-NCOA3
NCOA1-CREBBP
RBM8A-STAT3
subgraph 215
RELA-CREBBP
STAT5B-NR3C1
STAT5B-NCOR2
STAT5B-CREBBP
STAT5B-STAT3
NCOA1-CREBBP
RBM8A-STAT3
subgraph 216
STAT5B-NR3C1
STAT5B-NCOR2
STAT5B-CREBBP
STAT5B-STAT3
RELA-CREBBP
CREBBP-NCOA1
RBM8A-STAT3
subgraph 217
STAT5B-NCOR2
STAT5B-CREBBP
STAT5B-STAT3
RELA-RELA
RELA-CREBBP
CREBBP-NCOA1
RBM8A-STAT3
subgraph 218
STAT5B-NCOR2
STAT5B-CREBBP
STAT5B-STAT3
RELA-CREBBP
RELA-NCOA3
CREBBP-NCOA1
RBM8A-STAT3
subgraph 219
RELA-CREBBP
STAT5B-NR3C1
STAT5B-NCOR2
STAT5B-CREBBP
STAT5B-STAT3
CREBBP-NCOA1
RBM8A-STAT3
subgraph 220
STAT5B-STAT5B
STAT5B-NR3C1
STAT5B-NCOR2
STAT5B-CREBBP
STAT5B-STAT3
RELA-CREBBP
RBM8A-STAT3
subgraph 221
STAT5B-STAT5B
STAT5B-NCOR2
STAT5B-CREBBP
STAT5B-STAT3
RELA-RELA
RELA-CREBBP
RBM8A-STAT3
subgraph 222
STAT5B-STAT5B
STAT5B-NR3C1
STAT5B-NCOR2
STAT5B-CREBBP
STAT5B-STAT3
NCOA1-CREBBP
RBM8A-STAT3
subgraph 223
STAT5B-STAT5B
STAT5B-NCOR2
STAT5B-CREBBP
STAT5B-STAT3
RELA-CREBBP
NCOA1-CREBBP
RBM8A-STAT3
subgraph 224
STAT5B-STAT5B
STAT5B-NCOR2
STAT5B-CREBBP
STAT5B-STAT3
RELA-CREBBP
RELA-NCOA3
RBM8A-STAT3
subgraph 225
RELA-CREBBP
STAT5B-STAT5B
STAT5B-NR3C1
STAT5B-NCOR2
STAT5B-CREBBP
STAT5B-STAT3
RBM8A-STAT3
subgraph 226
RELA-CREBBP
STAT5B-STAT5B
STAT5B-NCOR2
STAT5B-CREBBP
STAT5B-STAT3
NCOA1-CREBBP
RBM8A-STAT3
subgraph 227
STAT5B-STAT5B
STAT5B-NR3C1
STAT5B-NCOR2
STAT5B-CREBBP
STAT5B-STAT3
CREBBP-NCOA1
RBM8A-STAT3
subgraph 228
STAT5B-STAT5B
STAT5B-NCOR2
STAT5B-CREBBP
STAT5B-STAT3
RELA-CREBBP
CREBBP-NCOA1
RBM8A-STAT3
subgraph 229
RELA-CREBBP
STAT5B-STAT5B
STAT5B-NCOR2
STAT5B-CREBBP
STAT5B-STAT3
CREBBP-NCOA1
RBM8A-STAT3
subgraph 230
RELA-RELA
RELA-CREBBP
STAT5B-NR3C1
STAT5B-NCOR2
STAT5B-CREBBP
STAT5B-STAT3
RBM8A-STAT3
subgraph 231
RELA-RELA
RELA-CREBBP
STAT5B-NCOR2
STAT5B-CREBBP
STAT5B-STAT3
NCOA1-CREBBP
RBM8A-STAT3
subgraph 232
RELA-RELA
RELA-CREBBP
STAT5B-NCOR2
STAT5B-CREBBP
STAT5B-STAT3
CREBBP-NCOA1
RBM8A-STAT3
subgraph 233
RELA-RELA
RELA-CREBBP
STAT5B-STAT5B
STAT5B-NCOR2
STAT5B-CREBBP
STAT5B-STAT3
RBM8A-STAT3
subgraph 234
RELA-CREBBP
RELA-NCOA3
STAT5B-NR3C1
STAT5B-NCOR2
STAT5B-CREBBP
STAT5B-STAT3
RBM8A-STAT3
subgraph 235
RELA-CREBBP
RELA-NCOA3
STAT5B-NCOR2
STAT5B-CREBBP
STAT5B-STAT3
NCOA1-CREBBP
RBM8A-STAT3
subgraph 236
RELA-CREBBP
RELA-NCOA3
STAT5B-NCOR2
STAT5B-CREBBP
STAT5B-STAT3
CREBBP-NCOA1
RBM8A-STAT3
subgraph 237
RELA-CREBBP
RELA-NCOA3
STAT5B-STAT5B
STAT5B-NCOR2
STAT5B-CREBBP
STAT5B-STAT3
RBM8A-STAT3
subgraph 238
RELA-RELA
RELA-CREBBP
RELA-NCOA3
STAT5B-NCOR2
STAT5B-CREBBP
STAT5B-STAT3
RBM8A-STAT3
subgraph 239
TPM1-ACTB
ACTR1B-ACTB
ACTB-ACTB
ACTB-CCT5
ACTB-ACTC1
ACTB-GSN
ACTC1-DYNLL1
subgraph 240
TPM1-ACTB
ACTG1-ACTB
ACTG1-DYNLL1
ACTR1B-ACTB
ACTB-ACTB
ACTB-CCT5
ACTB-GSN
subgraph 241
ACTR1B-ACTB
ACTB-ACTB
ACTB-TPM3
ACTB-CCT5
ACTB-ACTC1
ACTB-GSN
ACTC1-DYNLL1
subgraph 242
ACTG1-ACTB
ACTG1-DYNLL1
ACTR1B-ACTB
ACTB-ACTB
ACTB-TPM3
ACTB-CCT5
ACTB-GSN
subgraph 243
ACTR1B-ACTA1
ACTB-ACTB
ACTB-ACTA1
ACTB-DYNLL1
TPM3-ACTA1
CCT5-ACTA1
GSN-ACTA1
subgraph 244
ACTB-ACTB
ACTB-ACTA1
ACTB-DYNLL1
TPM3-ACTA1
CCT5-ACTA1
SPTAN1-ACTA1
GSN-ACTA1
subgraph 245
ACTR1B-ACTA1
ACTB-ACTB
ACTB-ACTA1
TPM3-ACTA1
CCT5-ACTA1
SPTAN1-ACTA1
GSN-ACTA1
subgraph 246
ACTR1B-ACTA1
ACTB-ACTB
ACTB-ACTA1
ACTB-DYNLL1
TPM3-ACTA1
CCT5-ACTA1
SPTAN1-ACTA1
subgraph 247
ACTR1B-ACTA1
ACTB-ACTB
ACTB-ACTA1
ACTB-DYNLL1
TPM3-ACTA1
SPTAN1-ACTA1
GSN-ACTA1
subgraph 248
ACTR1B-ACTA1
ACTB-ACTB
ACTB-ACTA1
ACTB-DYNLL1
CCT5-ACTA1
SPTAN1-ACTA1
GSN-ACTA1
subgraph 249
RELA-RELA
RELA-CREBBP
RELA-NCOA3
NR3C1-STAT5A
NCOR2-STAT5A
CREBBP-NCOA1
[truncated: 1,571 more rows]
