# Supplementary material for: Mining functional subgraphs from cancer protein-protein interaction networks
Source: BMC Syst Biol. 2012 Dec 17;6(Suppl 3):S2. doi: 10.1186/1752-0509-6-S3-S2 (PMC3524085; doi:10.1186/1752-0509-6-S3-S2)
Supplement: Additional file 7 — List of 8-node subgraphs. [file 1752-0509-6-S3-S2-S7.xls]

## Sheet: 8edge
8-edge subgraphs: 260
subgraph 0
ACTG1-ACTG1
ACTG1-ACTB
ACTG1-DYNLL1
ACTR1B-ACTB
ACTB-TPM3
ACTB-CCT5
ACTB-SPTAN1
ACTB-GSN
subgraph 1
TPM1-ACTB
ACTG1-ACTG1
ACTG1-ACTB
ACTG1-DYNLL1
ACTR1B-ACTB
ACTB-CCT5
ACTB-SPTAN1
ACTB-GSN
subgraph 2
ACTG1-ACTB
ACTG1-DYNLL1
ACTR1B-ACTB
ACTB-ACTB
ACTB-TPM3
ACTB-CCT5
ACTB-SPTAN1
ACTB-GSN
subgraph 3
ACTR1B-ACTB
ACTB-ACTB
ACTB-TPM3
ACTB-CCT5
ACTB-ACTC1
ACTB-SPTAN1
ACTB-GSN
ACTC1-DYNLL1
subgraph 4
TPM1-ACTB
ACTG1-ACTB
ACTG1-DYNLL1
ACTR1B-ACTB
ACTB-ACTB
ACTB-CCT5
ACTB-SPTAN1
ACTB-GSN
subgraph 5
TPM1-ACTB
ACTR1B-ACTB
ACTB-ACTB
ACTB-CCT5
ACTB-ACTC1
ACTB-SPTAN1
ACTB-GSN
ACTC1-DYNLL1
subgraph 6
STAT5B-STAT5B
STAT5B-NR3C1
STAT5B-NCOR2
STAT5B-CREBBP
RELA-RELA
RELA-CREBBP
RELA-NCOA3
NCOA1-CREBBP
subgraph 7
STAT5B-STAT5B
STAT5B-NR3C1
STAT5B-NCOR2
STAT5B-CREBBP
RELA-RELA
RELA-CREBBP
RELA-NCOA3
CREBBP-NCOA1
subgraph 8
STAT5B-NR3C1
STAT5B-NCOR2
STAT5B-CREBBP
STAT5B-STAT3
RELA-RELA
RELA-CREBBP
RELA-NCOA3
NCOA1-CREBBP
subgraph 9
STAT5B-NR3C1
STAT5B-NCOR2
STAT5B-CREBBP
STAT5B-STAT3
RELA-RELA
RELA-CREBBP
RELA-NCOA3
CREBBP-NCOA1
subgraph 10
STAT5B-STAT5B
STAT5B-NR3C1
STAT5B-NCOR2
STAT5B-CREBBP
STAT5B-STAT3
RELA-RELA
RELA-CREBBP
NCOA1-CREBBP
subgraph 11
STAT5B-STAT5B
STAT5B-NR3C1
STAT5B-NCOR2
STAT5B-CREBBP
STAT5B-STAT3
RELA-RELA
RELA-CREBBP
RELA-NCOA3
subgraph 12
STAT5B-STAT5B
STAT5B-NR3C1
STAT5B-NCOR2
STAT5B-CREBBP
STAT5B-STAT3
RELA-CREBBP
RELA-NCOA3
NCOA1-CREBBP
subgraph 13
STAT5B-STAT5B
STAT5B-NCOR2
STAT5B-CREBBP
STAT5B-STAT3
RELA-RELA
RELA-CREBBP
RELA-NCOA3
NCOA1-CREBBP
subgraph 14
STAT5B-STAT5B
STAT5B-NR3C1
STAT5B-NCOR2
STAT5B-CREBBP
STAT5B-STAT3
RELA-RELA
RELA-CREBBP
CREBBP-NCOA1
subgraph 15
STAT5B-STAT5B
STAT5B-NR3C1
STAT5B-NCOR2
STAT5B-CREBBP
STAT5B-STAT3
RELA-CREBBP
RELA-NCOA3
CREBBP-NCOA1
subgraph 16
STAT5B-STAT5B
STAT5B-NCOR2
STAT5B-CREBBP
STAT5B-STAT3
RELA-RELA
RELA-CREBBP
RELA-NCOA3
CREBBP-NCOA1
subgraph 17
STAT5B-NR3C1
STAT5B-NCOR2
STAT5B-CREBBP
STAT5B-STAT3
RBM8A-STAT3
RELA-RELA
RELA-CREBBP
NCOA1-CREBBP
subgraph 18
STAT5B-NR3C1
STAT5B-NCOR2
STAT5B-CREBBP
STAT5B-STAT3
RBM8A-STAT3
RELA-RELA
RELA-CREBBP
RELA-NCOA3
subgraph 19
STAT5B-NR3C1
STAT5B-NCOR2
STAT5B-CREBBP
STAT5B-STAT3
RBM8A-STAT3
RELA-CREBBP
RELA-NCOA3
NCOA1-CREBBP
subgraph 20
STAT5B-NCOR2
STAT5B-CREBBP
STAT5B-STAT3
RBM8A-STAT3
RELA-RELA
RELA-CREBBP
RELA-NCOA3
NCOA1-CREBBP
subgraph 21
STAT5B-NR3C1
STAT5B-NCOR2
STAT5B-CREBBP
STAT5B-STAT3
RBM8A-STAT3
RELA-RELA
RELA-CREBBP
CREBBP-NCOA1
subgraph 22
STAT5B-NR3C1
STAT5B-NCOR2
STAT5B-CREBBP
STAT5B-STAT3
RBM8A-STAT3
RELA-CREBBP
RELA-NCOA3
CREBBP-NCOA1
subgraph 23
STAT5B-NCOR2
STAT5B-CREBBP
STAT5B-STAT3
RBM8A-STAT3
RELA-RELA
RELA-CREBBP
RELA-NCOA3
CREBBP-NCOA1
subgraph 24
STAT5B-STAT5B
STAT5B-NR3C1
STAT5B-NCOR2
STAT5B-CREBBP
STAT5B-STAT3
RBM8A-STAT3
RELA-RELA
RELA-CREBBP
subgraph 25
STAT5B-STAT5B
STAT5B-NR3C1
STAT5B-NCOR2
STAT5B-CREBBP
STAT5B-STAT3
RBM8A-STAT3
RELA-CREBBP
NCOA1-CREBBP
subgraph 26
STAT5B-STAT5B
STAT5B-NCOR2
STAT5B-CREBBP
STAT5B-STAT3
RBM8A-STAT3
RELA-RELA
RELA-CREBBP
NCOA1-CREBBP
subgraph 27
STAT5B-STAT5B
STAT5B-NR3C1
STAT5B-NCOR2
STAT5B-CREBBP
STAT5B-STAT3
RBM8A-STAT3
RELA-CREBBP
RELA-NCOA3
subgraph 28
STAT5B-STAT5B
STAT5B-NCOR2
STAT5B-CREBBP
STAT5B-STAT3
RBM8A-STAT3
RELA-RELA
RELA-CREBBP
RELA-NCOA3
subgraph 29
STAT5B-STAT5B
STAT5B-NCOR2
STAT5B-CREBBP
STAT5B-STAT3
RBM8A-STAT3
RELA-CREBBP
RELA-NCOA3
NCOA1-CREBBP
subgraph 30
RELA-CREBBP
STAT5B-STAT5B
STAT5B-NR3C1
STAT5B-NCOR2
STAT5B-CREBBP
STAT5B-STAT3
RBM8A-STAT3
NCOA1-CREBBP
subgraph 31
STAT5B-STAT5B
STAT5B-NR3C1
STAT5B-NCOR2
STAT5B-CREBBP
STAT5B-STAT3
RBM8A-STAT3
RELA-CREBBP
CREBBP-NCOA1
subgraph 32
STAT5B-STAT5B
STAT5B-NCOR2
STAT5B-CREBBP
STAT5B-STAT3
RBM8A-STAT3
RELA-RELA
RELA-CREBBP
CREBBP-NCOA1
subgraph 33
STAT5B-STAT5B
STAT5B-NCOR2
STAT5B-CREBBP
STAT5B-STAT3
RBM8A-STAT3
RELA-CREBBP
RELA-NCOA3
CREBBP-NCOA1
subgraph 34
RELA-CREBBP
STAT5B-STAT5B
STAT5B-NR3C1
STAT5B-NCOR2
STAT5B-CREBBP
STAT5B-STAT3
RBM8A-STAT3
CREBBP-NCOA1
subgraph 35
RELA-RELA
RELA-CREBBP
STAT5B-STAT5B
STAT5B-NR3C1
STAT5B-NCOR2
STAT5B-CREBBP
STAT5B-STAT3
CREBBP-NCOA1
subgraph 36
RELA-RELA
RELA-CREBBP
STAT5B-STAT5B
STAT5B-NR3C1
STAT5B-NCOR2
STAT5B-CREBBP
STAT5B-STAT3
NCOA1-CREBBP
subgraph 37
RELA-RELA
RELA-CREBBP
STAT5B-NR3C1
STAT5B-NCOR2
STAT5B-CREBBP
STAT5B-STAT3
RBM8A-STAT3
NCOA1-CREBBP
subgraph 38
RELA-RELA
RELA-CREBBP
STAT5B-NR3C1
STAT5B-NCOR2
STAT5B-CREBBP
STAT5B-STAT3
RBM8A-STAT3
CREBBP-NCOA1
subgraph 39
RELA-RELA
RELA-CREBBP
STAT5B-STAT5B
STAT5B-NR3C1
STAT5B-NCOR2
STAT5B-CREBBP
STAT5B-STAT3
RBM8A-STAT3
subgraph 40
RELA-RELA
RELA-CREBBP
STAT5B-STAT5B
STAT5B-NCOR2
STAT5B-CREBBP
STAT5B-STAT3
RBM8A-STAT3
NCOA1-CREBBP
subgraph 41
RELA-RELA
RELA-CREBBP
STAT5B-STAT5B
STAT5B-NCOR2
STAT5B-CREBBP
STAT5B-STAT3
RBM8A-STAT3
CREBBP-NCOA1
subgraph 42
RELA-CREBBP
RELA-NCOA3
STAT5B-STAT5B
STAT5B-NR3C1
STAT5B-NCOR2
STAT5B-CREBBP
STAT5B-STAT3
NCOA1-CREBBP
subgraph 43
RELA-CREBBP
RELA-NCOA3
STAT5B-STAT5B
STAT5B-NR3C1
STAT5B-NCOR2
STAT5B-CREBBP
STAT5B-STAT3
CREBBP-NCOA1
subgraph 44
RELA-CREBBP
RELA-NCOA3
STAT5B-NR3C1
STAT5B-NCOR2
STAT5B-CREBBP
STAT5B-STAT3
RBM8A-STAT3
NCOA1-CREBBP
subgraph 45
RELA-CREBBP
RELA-NCOA3
STAT5B-NR3C1
STAT5B-NCOR2
STAT5B-CREBBP
STAT5B-STAT3
RBM8A-STAT3
CREBBP-NCOA1
subgraph 46
RELA-CREBBP
RELA-NCOA3
STAT5B-STAT5B
STAT5B-NR3C1
STAT5B-NCOR2
STAT5B-CREBBP
STAT5B-STAT3
RBM8A-STAT3
subgraph 47
RELA-CREBBP
RELA-NCOA3
STAT5B-STAT5B
STAT5B-NCOR2
STAT5B-CREBBP
STAT5B-STAT3
RBM8A-STAT3
NCOA1-CREBBP
subgraph 48
RELA-CREBBP
RELA-NCOA3
STAT5B-STAT5B
STAT5B-NCOR2
STAT5B-CREBBP
STAT5B-STAT3
RBM8A-STAT3
CREBBP-NCOA1
subgraph 49
RELA-RELA
RELA-CREBBP
RELA-NCOA3
STAT5B-STAT5B
STAT5B-NR3C1
STAT5B-NCOR2
STAT5B-CREBBP
NCOA1-CREBBP
subgraph 50
RELA-RELA
RELA-CREBBP
RELA-NCOA3
STAT5B-STAT5B
STAT5B-NR3C1
STAT5B-NCOR2
STAT5B-CREBBP
CREBBP-NCOA1
subgraph 51
RELA-RELA
RELA-CREBBP
RELA-NCOA3
STAT5B-NR3C1
STAT5B-NCOR2
STAT5B-CREBBP
STAT5B-STAT3
NCOA1-CREBBP
subgraph 52
RELA-RELA
RELA-CREBBP
RELA-NCOA3
STAT5B-NR3C1
STAT5B-NCOR2
STAT5B-CREBBP
STAT5B-STAT3
CREBBP-NCOA1
subgraph 53
RELA-RELA
RELA-CREBBP
RELA-NCOA3
STAT5B-STAT5B
STAT5B-NR3C1
STAT5B-NCOR2
STAT5B-CREBBP
STAT5B-STAT3
subgraph 54
RELA-RELA
RELA-CREBBP
RELA-NCOA3
STAT5B-STAT5B
STAT5B-NCOR2
STAT5B-CREBBP
STAT5B-STAT3
NCOA1-CREBBP
subgraph 55
RELA-RELA
RELA-CREBBP
RELA-NCOA3
STAT5B-NR3C1
STAT5B-NCOR2
STAT5B-CREBBP
STAT5B-STAT3
RBM8A-STAT3
subgraph 56
RELA-RELA
RELA-CREBBP
RELA-NCOA3
STAT5B-STAT5B
STAT5B-NCOR2
STAT5B-CREBBP
STAT5B-STAT3
CREBBP-NCOA1
subgraph 57
RELA-RELA
RELA-CREBBP
RELA-NCOA3
STAT5B-NCOR2
STAT5B-CREBBP
STAT5B-STAT3
RBM8A-STAT3
NCOA1-CREBBP
subgraph 58
RELA-RELA
RELA-CREBBP
RELA-NCOA3
STAT5B-NCOR2
STAT5B-CREBBP
STAT5B-STAT3
RBM8A-STAT3
CREBBP-NCOA1
subgraph 59
RELA-RELA
RELA-CREBBP
RELA-NCOA3
STAT5B-STAT5B
STAT5B-NCOR2
STAT5B-CREBBP
STAT5B-STAT3
RBM8A-STAT3
subgraph 60
RELA-RELA
RELA-CREBBP
RELA-NCOA3
NCOA1-CREBBP
CREBBP-STAT5A
RBM8A-STAT3
STAT3-STAT5A
STAT5A-STAT5A
subgraph 61
RELA-RELA
RELA-CREBBP
RELA-NCOA3
CREBBP-NCOA1
CREBBP-STAT5A
RBM8A-STAT3
STAT3-STAT5A
STAT5A-STAT5A
subgraph 62
STAT5B-NR3C1
STAT5B-CREBBP
STAT5B-STAT3
RELA-RELA
RELA-CREBBP
RELA-NCOA3
NCOA1-CREBBP
RBM8A-STAT3
subgraph 63
STAT5B-NR3C1
STAT5B-CREBBP
STAT5B-STAT3
RELA-RELA
RELA-CREBBP
RELA-NCOA3
CREBBP-NCOA1
RBM8A-STAT3
subgraph 64
STAT5B-STAT5B
STAT5B-NR3C1
STAT5B-CREBBP
STAT5B-STAT3
RELA-RELA
RELA-CREBBP
NCOA1-CREBBP
RBM8A-STAT3
subgraph 65
STAT5B-STAT5B
STAT5B-NR3C1
STAT5B-CREBBP
STAT5B-STAT3
RELA-RELA
RELA-CREBBP
RELA-NCOA3
RBM8A-STAT3
subgraph 66
STAT5B-STAT5B
STAT5B-NR3C1
STAT5B-CREBBP
STAT5B-STAT3
RELA-CREBBP
RELA-NCOA3
NCOA1-CREBBP
RBM8A-STAT3
subgraph 67
STAT5B-STAT5B
STAT5B-CREBBP
STAT5B-STAT3
RELA-RELA
RELA-CREBBP
RELA-NCOA3
NCOA1-CREBBP
RBM8A-STAT3
subgraph 68
STAT5B-STAT5B
STAT5B-NR3C1
STAT5B-CREBBP
STAT5B-STAT3
RELA-RELA
RELA-CREBBP
CREBBP-NCOA1
RBM8A-STAT3
subgraph 69
STAT5B-STAT5B
STAT5B-NR3C1
STAT5B-CREBBP
STAT5B-STAT3
RELA-CREBBP
RELA-NCOA3
CREBBP-NCOA1
RBM8A-STAT3
subgraph 70
STAT5B-STAT5B
STAT5B-CREBBP
STAT5B-STAT3
RELA-RELA
RELA-CREBBP
RELA-NCOA3
CREBBP-NCOA1
RBM8A-STAT3
subgraph 71
RELA-RELA
RELA-CREBBP
NCOA1-CREBBP
NCOR2-STAT5A
CREBBP-STAT5A
RBM8A-STAT3
STAT3-STAT5A
STAT5A-STAT5A
subgraph 72
RELA-RELA
RELA-CREBBP
RELA-NCOA3
NCOR2-STAT5A
CREBBP-STAT5A
RBM8A-STAT3
STAT3-STAT5A
STAT5A-STAT5A
subgraph 73
RELA-RELA
RELA-CREBBP
RELA-NCOA3
NCOA1-CREBBP
NCOR2-STAT5A
CREBBP-STAT5A
RBM8A-STAT3
STAT3-STAT5A
subgraph 74
RELA-CREBBP
RELA-NCOA3
NCOA1-CREBBP
NCOR2-STAT5A
CREBBP-STAT5A
RBM8A-STAT3
STAT3-STAT5A
STAT5A-STAT5A
subgraph 75
RELA-RELA
RELA-CREBBP
NCOR2-STAT5A
CREBBP-NCOA1
CREBBP-STAT5A
RBM8A-STAT3
STAT3-STAT5A
STAT5A-STAT5A
subgraph 76
RELA-RELA
RELA-CREBBP
RELA-NCOA3
NCOR2-STAT5A
CREBBP-NCOA1
CREBBP-STAT5A
RBM8A-STAT3
STAT3-STAT5A
subgraph 77
RELA-CREBBP
RELA-NCOA3
NCOR2-STAT5A
CREBBP-NCOA1
CREBBP-STAT5A
RBM8A-STAT3
STAT3-STAT5A
STAT5A-STAT5A
subgraph 78
RELA-RELA
RELA-CREBBP
STAT5B-STAT5B
STAT5B-NR3C1
STAT5B-CREBBP
STAT5B-STAT3
CREBBP-NCOA1
RBM8A-STAT3
subgraph 79
RELA-RELA
RELA-CREBBP
STAT5B-STAT5B
STAT5B-NR3C1
STAT5B-CREBBP
STAT5B-STAT3
NCOA1-CREBBP
RBM8A-STAT3
subgraph 80
RELA-RELA
RELA-CREBBP
NCOA1-CREBBP
NCOR2-STAT5A
CREBBP-STAT5A
RBM8A-STAT3
STAT3-STAT5A
STAT5A-STAT5A
subgraph 81
RELA-RELA
RELA-CREBBP
NCOR2-STAT5A
CREBBP-NCOA1
CREBBP-STAT5A
RBM8A-STAT3
STAT3-STAT5A
STAT5A-STAT5A
subgraph 82
NR3C1-STAT5A
RELA-RELA
RELA-CREBBP
NCOA1-CREBBP
CREBBP-STAT5A
RBM8A-STAT3
STAT3-STAT5A
STAT5A-STAT5A
subgraph 83
NR3C1-STAT5A
RELA-RELA
RELA-CREBBP
RELA-NCOA3
CREBBP-STAT5A
RBM8A-STAT3
STAT3-STAT5A
STAT5A-STAT5A
subgraph 84
NR3C1-STAT5A
RELA-CREBBP
RELA-NCOA3
NCOA1-CREBBP
CREBBP-STAT5A
RBM8A-STAT3
STAT3-STAT5A
STAT5A-STAT5A
subgraph 85
NR3C1-STAT5A
RELA-RELA
RELA-CREBBP
RELA-NCOA3
NCOA1-CREBBP
CREBBP-STAT5A
RBM8A-STAT3
STAT3-STAT5A
subgraph 86
NR3C1-STAT5A
RELA-RELA
RELA-CREBBP
CREBBP-NCOA1
CREBBP-STAT5A
RBM8A-STAT3
STAT3-STAT5A
STAT5A-STAT5A
subgraph 87
NR3C1-STAT5A
RELA-RELA
RELA-CREBBP
RELA-NCOA3
CREBBP-NCOA1
CREBBP-STAT5A
RBM8A-STAT3
STAT3-STAT5A
subgraph 88
NR3C1-STAT5A
RELA-CREBBP
RELA-NCOA3
CREBBP-NCOA1
CREBBP-STAT5A
RBM8A-STAT3
STAT3-STAT5A
STAT5A-STAT5A
subgraph 89
NR3C1-STAT5A
RELA-RELA
RELA-CREBBP
NCOR2-STAT5A
CREBBP-STAT5A
RBM8A-STAT3
STAT3-STAT5A
STAT5A-STAT5A
subgraph 90
NR3C1-STAT5A
RELA-CREBBP
NCOA1-CREBBP
NCOR2-STAT5A
CREBBP-STAT5A
RBM8A-STAT3
STAT3-STAT5A
STAT5A-STAT5A
subgraph 91
NR3C1-STAT5A
RELA-RELA
RELA-CREBBP
NCOA1-CREBBP
NCOR2-STAT5A
CREBBP-STAT5A
RBM8A-STAT3
STAT3-STAT5A
subgraph 92
NR3C1-STAT5A
RELA-CREBBP
RELA-NCOA3
NCOR2-STAT5A
CREBBP-STAT5A
RBM8A-STAT3
STAT3-STAT5A
STAT5A-STAT5A
subgraph 93
NR3C1-STAT5A
RELA-RELA
RELA-CREBBP
RELA-NCOA3
NCOR2-STAT5A
CREBBP-STAT5A
RBM8A-STAT3
STAT3-STAT5A
subgraph 94
NR3C1-STAT5A
RELA-CREBBP
RELA-NCOA3
NCOA1-CREBBP
NCOR2-STAT5A
CREBBP-STAT5A
RBM8A-STAT3
STAT3-STAT5A
subgraph 95
RELA-CREBBP
NR3C1-STAT5A
NCOA1-CREBBP
NCOR2-STAT5A
CREBBP-STAT5A
RBM8A-STAT3
STAT3-STAT5A
STAT5A-STAT5A
subgraph 96
NR3C1-STAT5A
RELA-CREBBP
NCOR2-STAT5A
CREBBP-NCOA1
CREBBP-STAT5A
RBM8A-STAT3
STAT3-STAT5A
STAT5A-STAT5A
subgraph 97
NR3C1-STAT5A
RELA-RELA
RELA-CREBBP
NCOR2-STAT5A
CREBBP-NCOA1
CREBBP-STAT5A
RBM8A-STAT3
STAT3-STAT5A
subgraph 98
NR3C1-STAT5A
RELA-CREBBP
RELA-NCOA3
NCOR2-STAT5A
CREBBP-NCOA1
CREBBP-STAT5A
RBM8A-STAT3
STAT3-STAT5A
subgraph 99
RELA-CREBBP
NR3C1-STAT5A
NCOR2-STAT5A
CREBBP-NCOA1
CREBBP-STAT5A
RBM8A-STAT3
STAT3-STAT5A
STAT5A-STAT5A
subgraph 100
RELA-RELA
RELA-CREBBP
NR3C1-STAT5A
NCOA1-CREBBP
CREBBP-STAT5A
RBM8A-STAT3
STAT3-STAT5A
STAT5A-STAT5A
subgraph 101
RELA-RELA
RELA-CREBBP
NR3C1-STAT5A
CREBBP-NCOA1
CREBBP-STAT5A
RBM8A-STAT3
STAT3-STAT5A
STAT5A-STAT5A
subgraph 102
RELA-RELA
RELA-CREBBP
NR3C1-STAT5A
NCOA1-CREBBP
NCOR2-STAT5A
CREBBP-STAT5A
RBM8A-STAT3
STAT3-STAT5A
subgraph 103
RELA-RELA
RELA-CREBBP
NR3C1-STAT5A
NCOR2-STAT5A
CREBBP-STAT5A
RBM8A-STAT3
STAT3-STAT5A
STAT5A-STAT5A
subgraph 104
RELA-RELA
RELA-CREBBP
NR3C1-STAT5A
NCOR2-STAT5A
CREBBP-NCOA1
CREBBP-STAT5A
RBM8A-STAT3
STAT3-STAT5A
subgraph 105
RELA-CREBBP
RELA-NCOA3
STAT5B-STAT5B
STAT5B-NR3C1
STAT5B-CREBBP
STAT5B-STAT3
NCOA1-CREBBP
RBM8A-STAT3
subgraph 106
RELA-CREBBP
RELA-NCOA3
STAT5B-STAT5B
STAT5B-NR3C1
STAT5B-CREBBP
STAT5B-STAT3
CREBBP-NCOA1
RBM8A-STAT3
subgraph 107
RELA-CREBBP
RELA-NCOA3
NCOA1-CREBBP
NCOR2-STAT5A
CREBBP-STAT5A
RBM8A-STAT3
STAT3-STAT5A
STAT5A-STAT5A
subgraph 108
RELA-CREBBP
RELA-NCOA3
NCOR2-STAT5A
CREBBP-NCOA1
CREBBP-STAT5A
RBM8A-STAT3
STAT3-STAT5A
STAT5A-STAT5A
subgraph 109
RELA-RELA
RELA-CREBBP
RELA-NCOA3
NCOA1-CREBBP
CREBBP-STAT5A
RBM8A-STAT3
STAT3-STAT5A
STAT5A-STAT5A
subgraph 110
RELA-RELA
RELA-CREBBP
RELA-NCOA3
CREBBP-NCOA1
CREBBP-STAT5A
RBM8A-STAT3
STAT3-STAT5A
STAT5A-STAT5A
subgraph 111
RELA-RELA
RELA-CREBBP
RELA-NCOA3
STAT5B-NR3C1
STAT5B-CREBBP
STAT5B-STAT3
NCOA1-CREBBP
RBM8A-STAT3
subgraph 112
RELA-RELA
RELA-CREBBP
RELA-NCOA3
STAT5B-NR3C1
STAT5B-CREBBP
STAT5B-STAT3
CREBBP-NCOA1
RBM8A-STAT3
subgraph 113
RELA-RELA
RELA-CREBBP
RELA-NCOA3
STAT5B-STAT5B
STAT5B-NR3C1
STAT5B-CREBBP
STAT5B-STAT3
RBM8A-STAT3
subgraph 114
RELA-RELA
RELA-CREBBP
RELA-NCOA3
STAT5B-STAT5B
STAT5B-CREBBP
STAT5B-STAT3
CREBBP-NCOA1
RBM8A-STAT3
subgraph 115
RELA-RELA
RELA-CREBBP
RELA-NCOA3
STAT5B-STAT5B
STAT5B-CREBBP
STAT5B-STAT3
NCOA1-CREBBP
RBM8A-STAT3
subgraph 116
RELA-RELA
RELA-CREBBP
RELA-NCOA3
NCOA1-CREBBP
NCOR2-STAT5A
CREBBP-STAT5A
RBM8A-STAT3
STAT3-STAT5A
subgraph 117
RELA-RELA
RELA-CREBBP
RELA-NCOA3
NCOR2-STAT5A
CREBBP-STAT5A
RBM8A-STAT3
STAT3-STAT5A
STAT5A-STAT5A
subgraph 118
RELA-RELA
RELA-CREBBP
RELA-NCOA3
NCOR2-STAT5A
CREBBP-NCOA1
CREBBP-STAT5A
RBM8A-STAT3
STAT3-STAT5A
subgraph 119
RELA-CREBBP
RELA-NCOA3
NR3C1-STAT5A
NCOA1-CREBBP
CREBBP-STAT5A
RBM8A-STAT3
STAT3-STAT5A
STAT5A-STAT5A
subgraph 120
RELA-CREBBP
RELA-NCOA3
NR3C1-STAT5A
CREBBP-NCOA1
CREBBP-STAT5A
RBM8A-STAT3
STAT3-STAT5A
STAT5A-STAT5A
subgraph 121
RELA-CREBBP
RELA-NCOA3
NR3C1-STAT5A
NCOR2-STAT5A
CREBBP-STAT5A
RBM8A-STAT3
STAT3-STAT5A
STAT5A-STAT5A
subgraph 122
RELA-CREBBP
RELA-NCOA3
NR3C1-STAT5A
NCOA1-CREBBP
NCOR2-STAT5A
CREBBP-STAT5A
RBM8A-STAT3
STAT3-STAT5A
subgraph 123
RELA-CREBBP
RELA-NCOA3
NR3C1-STAT5A
NCOR2-STAT5A
CREBBP-NCOA1
CREBBP-STAT5A
RBM8A-STAT3
STAT3-STAT5A
subgraph 124
RELA-RELA
RELA-CREBBP
RELA-NCOA3
NR3C1-STAT5A
CREBBP-STAT5A
RBM8A-STAT3
STAT3-STAT5A
STAT5A-STAT5A
subgraph 125
RELA-RELA
RELA-CREBBP
RELA-NCOA3
NR3C1-STAT5A
NCOA1-CREBBP
CREBBP-STAT5A
RBM8A-STAT3
STAT3-STAT5A
subgraph 126
RELA-RELA
RELA-CREBBP
RELA-NCOA3
NR3C1-STAT5A
CREBBP-NCOA1
CREBBP-STAT5A
RBM8A-STAT3
STAT3-STAT5A
subgraph 127
RELA-RELA
RELA-CREBBP
RELA-NCOA3
NR3C1-STAT5A
NCOR2-STAT5A
CREBBP-STAT5A
RBM8A-STAT3
STAT3-STAT5A
subgraph 128
STAT5B-NR3C1
STAT5B-NCOR2
STAT5B-CREBBP
STAT5B-STAT3
RELA-RELA
RELA-CREBBP
NCOA1-CREBBP
RBM8A-STAT3
subgraph 129
STAT5B-NR3C1
STAT5B-NCOR2
STAT5B-CREBBP
STAT5B-STAT3
RELA-RELA
RELA-CREBBP
RELA-NCOA3
RBM8A-STAT3
subgraph 130
STAT5B-NR3C1
STAT5B-NCOR2
STAT5B-CREBBP
STAT5B-STAT3
RELA-CREBBP
RELA-NCOA3
NCOA1-CREBBP
RBM8A-STAT3
subgraph 131
STAT5B-NCOR2
STAT5B-CREBBP
STAT5B-STAT3
RELA-RELA
RELA-CREBBP
RELA-NCOA3
NCOA1-CREBBP
RBM8A-STAT3
subgraph 132
STAT5B-NR3C1
STAT5B-NCOR2
STAT5B-CREBBP
STAT5B-STAT3
RELA-RELA
RELA-CREBBP
CREBBP-NCOA1
RBM8A-STAT3
subgraph 133
STAT5B-NR3C1
STAT5B-NCOR2
STAT5B-CREBBP
STAT5B-STAT3
RELA-CREBBP
RELA-NCOA3
CREBBP-NCOA1
RBM8A-STAT3
subgraph 134
STAT5B-NCOR2
STAT5B-CREBBP
STAT5B-STAT3
RELA-RELA
RELA-CREBBP
RELA-NCOA3
CREBBP-NCOA1
RBM8A-STAT3
subgraph 135
STAT5B-STAT5B
STAT5B-NR3C1
STAT5B-NCOR2
STAT5B-CREBBP
STAT5B-STAT3
RELA-RELA
RELA-CREBBP
RBM8A-STAT3
subgraph 136
STAT5B-STAT5B
STAT5B-NR3C1
STAT5B-NCOR2
STAT5B-CREBBP
STAT5B-STAT3
RELA-CREBBP
NCOA1-CREBBP
RBM8A-STAT3
subgraph 137
STAT5B-STAT5B
STAT5B-NCOR2
STAT5B-CREBBP
STAT5B-STAT3
RELA-RELA
RELA-CREBBP
NCOA1-CREBBP
RBM8A-STAT3
subgraph 138
STAT5B-STAT5B
STAT5B-NR3C1
STAT5B-NCOR2
STAT5B-CREBBP
STAT5B-STAT3
RELA-CREBBP
RELA-NCOA3
RBM8A-STAT3
subgraph 139
STAT5B-STAT5B
STAT5B-NCOR2
STAT5B-CREBBP
STAT5B-STAT3
RELA-RELA
RELA-CREBBP
RELA-NCOA3
RBM8A-STAT3
subgraph 140
STAT5B-STAT5B
STAT5B-NCOR2
STAT5B-CREBBP
STAT5B-STAT3
RELA-CREBBP
RELA-NCOA3
NCOA1-CREBBP
RBM8A-STAT3
subgraph 141
RELA-CREBBP
STAT5B-STAT5B
STAT5B-NR3C1
STAT5B-NCOR2
STAT5B-CREBBP
STAT5B-STAT3
NCOA1-CREBBP
RBM8A-STAT3
subgraph 142
STAT5B-STAT5B
STAT5B-NR3C1
STAT5B-NCOR2
STAT5B-CREBBP
STAT5B-STAT3
RELA-CREBBP
CREBBP-NCOA1
RBM8A-STAT3
subgraph 143
STAT5B-STAT5B
STAT5B-NCOR2
STAT5B-CREBBP
STAT5B-STAT3
RELA-RELA
RELA-CREBBP
CREBBP-NCOA1
RBM8A-STAT3
subgraph 144
STAT5B-STAT5B
STAT5B-NCOR2
STAT5B-CREBBP
STAT5B-STAT3
RELA-CREBBP
RELA-NCOA3
CREBBP-NCOA1
RBM8A-STAT3
subgraph 145
RELA-CREBBP
STAT5B-STAT5B
STAT5B-NR3C1
STAT5B-NCOR2
STAT5B-CREBBP
STAT5B-STAT3
CREBBP-NCOA1
RBM8A-STAT3
subgraph 146
RELA-RELA
RELA-CREBBP
STAT5B-NR3C1
STAT5B-NCOR2
STAT5B-CREBBP
STAT5B-STAT3
NCOA1-CREBBP
RBM8A-STAT3
subgraph 147
RELA-RELA
RELA-CREBBP
STAT5B-NR3C1
STAT5B-NCOR2
STAT5B-CREBBP
STAT5B-STAT3
CREBBP-NCOA1
RBM8A-STAT3
subgraph 148
RELA-RELA
RELA-CREBBP
STAT5B-STAT5B
STAT5B-NR3C1
STAT5B-NCOR2
STAT5B-CREBBP
STAT5B-STAT3
RBM8A-STAT3
subgraph 149
RELA-RELA
RELA-CREBBP
STAT5B-STAT5B
STAT5B-NCOR2
STAT5B-CREBBP
STAT5B-STAT3
NCOA1-CREBBP
RBM8A-STAT3
subgraph 150
RELA-RELA
RELA-CREBBP
STAT5B-STAT5B
STAT5B-NCOR2
STAT5B-CREBBP
STAT5B-STAT3
CREBBP-NCOA1
RBM8A-STAT3
subgraph 151
RELA-CREBBP
RELA-NCOA3
STAT5B-NR3C1
STAT5B-NCOR2
STAT5B-CREBBP
STAT5B-STAT3
NCOA1-CREBBP
RBM8A-STAT3
subgraph 152
RELA-CREBBP
RELA-NCOA3
STAT5B-NR3C1
STAT5B-NCOR2
STAT5B-CREBBP
STAT5B-STAT3
CREBBP-NCOA1
RBM8A-STAT3
subgraph 153
RELA-CREBBP
RELA-NCOA3
STAT5B-STAT5B
STAT5B-NR3C1
STAT5B-NCOR2
STAT5B-CREBBP
STAT5B-STAT3
RBM8A-STAT3
subgraph 154
RELA-CREBBP
RELA-NCOA3
STAT5B-STAT5B
STAT5B-NCOR2
STAT5B-CREBBP
STAT5B-STAT3
NCOA1-CREBBP
RBM8A-STAT3
subgraph 155
RELA-CREBBP
RELA-NCOA3
STAT5B-STAT5B
STAT5B-NCOR2
STAT5B-CREBBP
STAT5B-STAT3
CREBBP-NCOA1
RBM8A-STAT3
subgraph 156
RELA-RELA
RELA-CREBBP
RELA-NCOA3
STAT5B-NR3C1
STAT5B-NCOR2
STAT5B-CREBBP
STAT5B-STAT3
RBM8A-STAT3
subgraph 157
RELA-RELA
RELA-CREBBP
RELA-NCOA3
STAT5B-NCOR2
STAT5B-CREBBP
STAT5B-STAT3
NCOA1-CREBBP
RBM8A-STAT3
subgraph 158
RELA-RELA
RELA-CREBBP
RELA-NCOA3
STAT5B-NCOR2
STAT5B-CREBBP
STAT5B-STAT3
CREBBP-NCOA1
RBM8A-STAT3
subgraph 159
RELA-RELA
RELA-CREBBP
RELA-NCOA3
STAT5B-STAT5B
STAT5B-NCOR2
STAT5B-CREBBP
STAT5B-STAT3
RBM8A-STAT3
subgraph 160
ACTR1B-ACTA1
ACTB-ACTB
ACTB-ACTA1
ACTB-DYNLL1
TPM3-ACTA1
CCT5-ACTA1
SPTAN1-ACTA1
GSN-ACTA1
subgraph 161
RELA-RELA
RELA-CREBBP
RELA-NCOA3
RBM8A-STAT3
NR3C1-STAT5A
NCOR2-STAT5A
CREBBP-STAT5A
STAT3-STAT5A
subgraph 162
RELA-RELA
RELA-CREBBP
RELA-NCOA3
NR3C1-STAT5A
NCOR2-STAT5A
CREBBP-NCOA1
CREBBP-STAT5A
STAT3-STAT5A
subgraph 163
RELA-RELA
RELA-CREBBP
RELA-NCOA3
NR3C1-STAT5A
NCOR2-STAT5A
CREBBP-NCOA1
CREBBP-STAT5A
STAT5A-STAT5A
subgraph 164
RELA-RELA
RELA-CREBBP
RELA-NCOA3
NR3C1-STAT5A
NCOA1-CREBBP
NCOR2-STAT5A
CREBBP-STAT5A
STAT3-STAT5A
subgraph 165
RELA-RELA
RELA-CREBBP
RELA-NCOA3
NR3C1-STAT5A
NCOA1-CREBBP
NCOR2-STAT5A
CREBBP-STAT5A
STAT5A-STAT5A
subgraph 166
RELA-RELA
RELA-CREBBP
RELA-NCOA3
NR3C1-STAT5A
NCOR2-STAT5A
CREBBP-STAT5A
STAT3-STAT5A
STAT5A-STAT5A
subgraph 167
RELA-RELA
RELA-CREBBP
RELA-NCOA3
RBM8A-STAT3
NR3C1-STAT5A
CREBBP-NCOA1
CREBBP-STAT5A
STAT3-STAT5A
subgraph 168
RELA-RELA
RELA-CREBBP
RELA-NCOA3
RBM8A-STAT3
NR3C1-STAT5A
NCOA1-CREBBP
CREBBP-STAT5A
STAT3-STAT5A
subgraph 169
RELA-RELA
RELA-CREBBP
RELA-NCOA3
RBM8A-STAT3
NR3C1-STAT5A
CREBBP-STAT5A
STAT3-STAT5A
STAT5A-STAT5A
subgraph 170
RELA-RELA
RELA-CREBBP
RELA-NCOA3
NR3C1-STAT5A
CREBBP-NCOA1
CREBBP-STAT5A
STAT3-STAT5A
STAT5A-STAT5A
subgraph 171
RELA-RELA
RELA-CREBBP
RELA-NCOA3
NR3C1-STAT5A
NCOA1-CREBBP
CREBBP-STAT5A
STAT3-STAT5A
STAT5A-STAT5A
subgraph 172
RELA-CREBBP
RELA-NCOA3
RBM8A-STAT3
NR3C1-STAT5A
NCOR2-STAT5A
CREBBP-NCOA1
CREBBP-STAT5A
STAT3-STAT5A
subgraph 173
RELA-CREBBP
RELA-NCOA3
RBM8A-STAT3
NR3C1-STAT5A
NCOA1-CREBBP
NCOR2-STAT5A
CREBBP-STAT5A
STAT3-STAT5A
subgraph 174
RELA-CREBBP
RELA-NCOA3
RBM8A-STAT3
NR3C1-STAT5A
NCOR2-STAT5A
CREBBP-STAT5A
STAT3-STAT5A
STAT5A-STAT5A
subgraph 175
RELA-CREBBP
RELA-NCOA3
NR3C1-STAT5A
NCOR2-STAT5A
CREBBP-NCOA1
CREBBP-STAT5A
STAT3-STAT5A
STAT5A-STAT5A
subgraph 176
RELA-CREBBP
RELA-NCOA3
NR3C1-STAT5A
NCOA1-CREBBP
NCOR2-STAT5A
CREBBP-STAT5A
STAT3-STAT5A
STAT5A-STAT5A
subgraph 177
RELA-CREBBP
RELA-NCOA3
RBM8A-STAT3
NR3C1-STAT5A
CREBBP-NCOA1
CREBBP-STAT5A
STAT3-STAT5A
STAT5A-STAT5A
subgraph 178
RELA-CREBBP
RELA-NCOA3
RBM8A-STAT3
NR3C1-STAT5A
NCOA1-CREBBP
CREBBP-STAT5A
STAT3-STAT5A
STAT5A-STAT5A
subgraph 179
RELA-RELA
RELA-CREBBP
RELA-NCOA3
RBM8A-STAT3
NCOR2-STAT5A
CREBBP-NCOA1
CREBBP-STAT5A
STAT3-STAT5A
subgraph 180
RELA-RELA
RELA-CREBBP
RELA-NCOA3
RBM8A-STAT3
NCOA1-CREBBP
NCOR2-STAT5A
CREBBP-STAT5A
STAT3-STAT5A
subgraph 181
RELA-RELA
RELA-CREBBP
RELA-NCOA3
RBM8A-STAT3
NCOR2-STAT5A
CREBBP-STAT5A
STAT3-STAT5A
STAT5A-STAT5A
subgraph 182
RELA-RELA
RELA-CREBBP
RELA-NCOA3
NCOR2-STAT5A
CREBBP-NCOA1
CREBBP-STAT5A
STAT3-STAT5A
STAT5A-STAT5A
subgraph 183
RELA-RELA
RELA-CREBBP
RELA-NCOA3
NCOA1-CREBBP
NCOR2-STAT5A
CREBBP-STAT5A
STAT3-STAT5A
STAT5A-STAT5A
subgraph 184
RELA-RELA
RELA-CREBBP
RELA-NCOA3
STAT5B-STAT5B
STAT5B-CREBBP
STAT5B-STAT3
RBM8A-STAT3
CREBBP-NCOA1
subgraph 185
RELA-RELA
RELA-CREBBP
RELA-NCOA3
STAT5B-STAT5B
STAT5B-CREBBP
STAT5B-STAT3
RBM8A-STAT3
NCOA1-CREBBP
subgraph 186
RELA-RELA
RELA-CREBBP
RELA-NCOA3
STAT5B-STAT5B
STAT5B-NR3C1
STAT5B-CREBBP
STAT5B-STAT3
RBM8A-STAT3
subgraph 187
RELA-RELA
RELA-CREBBP
RELA-NCOA3
STAT5B-NR3C1
STAT5B-CREBBP
STAT5B-STAT3
RBM8A-STAT3
CREBBP-NCOA1
subgraph 188
RELA-RELA
RELA-CREBBP
RELA-NCOA3
STAT5B-NR3C1
STAT5B-CREBBP
STAT5B-STAT3
RBM8A-STAT3
NCOA1-CREBBP
subgraph 189
RELA-RELA
RELA-CREBBP
RELA-NCOA3
STAT5B-STAT5B
STAT5B-NR3C1
STAT5B-CREBBP
STAT5B-STAT3
CREBBP-NCOA1
subgraph 190
RELA-RELA
RELA-CREBBP
RELA-NCOA3
STAT5B-STAT5B
STAT5B-NR3C1
STAT5B-CREBBP
STAT5B-STAT3
NCOA1-CREBBP
subgraph 191
RELA-RELA
RELA-CREBBP
RELA-NCOA3
RBM8A-STAT3
CREBBP-NCOA1
CREBBP-STAT5A
STAT3-STAT5A
STAT5A-STAT5A
subgraph 192
RELA-RELA
RELA-CREBBP
RELA-NCOA3
RBM8A-STAT3
NCOA1-CREBBP
CREBBP-STAT5A
STAT3-STAT5A
STAT5A-STAT5A
subgraph 193
RELA-CREBBP
RELA-NCOA3
RBM8A-STAT3
NCOR2-STAT5A
CREBBP-NCOA1
CREBBP-STAT5A
STAT3-STAT5A
STAT5A-STAT5A
subgraph 194
RELA-CREBBP
RELA-NCOA3
RBM8A-STAT3
NCOA1-CREBBP
NCOR2-STAT5A
CREBBP-STAT5A
STAT3-STAT5A
STAT5A-STAT5A
subgraph 195
RELA-CREBBP
RELA-NCOA3
STAT5B-STAT5B
STAT5B-NR3C1
STAT5B-CREBBP
STAT5B-STAT3
RBM8A-STAT3
CREBBP-NCOA1
subgraph 196
RELA-CREBBP
RELA-NCOA3
STAT5B-STAT5B
STAT5B-NR3C1
STAT5B-CREBBP
STAT5B-STAT3
RBM8A-STAT3
NCOA1-CREBBP
subgraph 197
ACTR1B-ACTA1
ACTB-ACTA1
ACTB-DYNLL1
TPM3-ACTA1
CCT5-ACTA1
SPTAN1-ACTA1
GSN-ACTA1
ACTA1-ACTA1
subgraph 198
RELA-RELA
RELA-CREBBP
RBM8A-STAT3
NR3C1-STAT5A
NCOR2-STAT5A
CREBBP-NCOA1
CREBBP-STAT5A
STAT3-STAT5A
subgraph 199
RELA-RELA
RELA-CREBBP
RBM8A-STAT3
NR3C1-STAT5A
NCOA1-CREBBP
NCOR2-STAT5A
CREBBP-STAT5A
STAT3-STAT5A
subgraph 200
RELA-RELA
RELA-CREBBP
RBM8A-STAT3
NR3C1-STAT5A
NCOR2-STAT5A
CREBBP-STAT5A
STAT3-STAT5A
STAT5A-STAT5A
subgraph 201
RELA-RELA
RELA-CREBBP
NR3C1-STAT5A
NCOR2-STAT5A
CREBBP-NCOA1
CREBBP-STAT5A
STAT3-STAT5A
STAT5A-STAT5A
subgraph 202
RELA-RELA
RELA-CREBBP
NR3C1-STAT5A
NCOA1-CREBBP
NCOR2-STAT5A
CREBBP-STAT5A
STAT3-STAT5A
STAT5A-STAT5A
subgraph 203
RELA-RELA
RELA-CREBBP
RBM8A-STAT3
NR3C1-STAT5A
CREBBP-NCOA1
CREBBP-STAT5A
STAT3-STAT5A
STAT5A-STAT5A
subgraph 204
RELA-RELA
RELA-CREBBP
RBM8A-STAT3
NR3C1-STAT5A
NCOA1-CREBBP
CREBBP-STAT5A
STAT3-STAT5A
STAT5A-STAT5A
subgraph 205
RELA-CREBBP
RBM8A-STAT3
NR3C1-STAT5A
NCOR2-STAT5A
CREBBP-NCOA1
CREBBP-STAT5A
STAT3-STAT5A
STAT5A-STAT5A
subgraph 206
RBM8A-STAT3
NR3C1-STAT5A
RELA-CREBBP
RELA-NCOA3
NCOR2-STAT5A
CREBBP-NCOA1
CREBBP-STAT5A
STAT3-STAT5A
subgraph 207
RBM8A-STAT3
NR3C1-STAT5A
RELA-RELA
RELA-CREBBP
NCOR2-STAT5A
CREBBP-NCOA1
CREBBP-STAT5A
STAT3-STAT5A
subgraph 208
RBM8A-STAT3
NR3C1-STAT5A
RELA-CREBBP
NCOR2-STAT5A
CREBBP-NCOA1
CREBBP-STAT5A
STAT3-STAT5A
STAT5A-STAT5A
subgraph 209
RELA-CREBBP
RBM8A-STAT3
NR3C1-STAT5A
NCOA1-CREBBP
NCOR2-STAT5A
CREBBP-STAT5A
STAT3-STAT5A
STAT5A-STAT5A
subgraph 210
RBM8A-STAT3
NR3C1-STAT5A
RELA-CREBBP
RELA-NCOA3
NCOA1-CREBBP
NCOR2-STAT5A
CREBBP-STAT5A
STAT3-STAT5A
subgraph 211
RBM8A-STAT3
NR3C1-STAT5A
RELA-RELA
RELA-CREBBP
RELA-NCOA3
NCOR2-STAT5A
CREBBP-STAT5A
STAT3-STAT5A
subgraph 212
RBM8A-STAT3
NR3C1-STAT5A
RELA-CREBBP
RELA-NCOA3
NCOR2-STAT5A
CREBBP-STAT5A
STAT3-STAT5A
STAT5A-STAT5A
subgraph 213
RBM8A-STAT3
NR3C1-STAT5A
RELA-RELA
RELA-CREBBP
NCOA1-CREBBP
NCOR2-STAT5A
CREBBP-STAT5A
STAT3-STAT5A
subgraph 214
RBM8A-STAT3
NR3C1-STAT5A
RELA-CREBBP
NCOA1-CREBBP
NCOR2-STAT5A
CREBBP-STAT5A
STAT3-STAT5A
STAT5A-STAT5A
subgraph 215
RBM8A-STAT3
NR3C1-STAT5A
RELA-RELA
RELA-CREBBP
NCOR2-STAT5A
CREBBP-STAT5A
STAT3-STAT5A
STAT5A-STAT5A
subgraph 216
NR3C1-STAT5A
RELA-RELA
RELA-CREBBP
RELA-NCOA3
NCOR2-STAT5A
CREBBP-NCOA1
CREBBP-STAT5A
STAT3-STAT5A
subgraph 217
NR3C1-STAT5A
RELA-CREBBP
RELA-NCOA3
NCOR2-STAT5A
CREBBP-NCOA1
CREBBP-STAT5A
STAT3-STAT5A
STAT5A-STAT5A
subgraph 218
NR3C1-STAT5A
RELA-RELA
RELA-CREBBP
RELA-NCOA3
NCOR2-STAT5A
CREBBP-NCOA1
CREBBP-STAT5A
STAT5A-STAT5A
subgraph 219
NR3C1-STAT5A
RELA-RELA
RELA-CREBBP
NCOR2-STAT5A
CREBBP-NCOA1
CREBBP-STAT5A
STAT3-STAT5A
STAT5A-STAT5A
subgraph 220
NR3C1-STAT5A
RELA-RELA
RELA-CREBBP
RELA-NCOA3
NCOA1-CREBBP
NCOR2-STAT5A
CREBBP-STAT5A
STAT3-STAT5A
subgraph 221
NR3C1-STAT5A
RELA-CREBBP
RELA-NCOA3
NCOA1-CREBBP
NCOR2-STAT5A
CREBBP-STAT5A
STAT3-STAT5A
STAT5A-STAT5A
subgraph 222
[truncated: 343 more rows]
