# Supplementary material for: Mining functional subgraphs from cancer protein-protein interaction networks
Source: BMC Syst Biol. 2012 Dec 17;6(Suppl 3):S2. doi: 10.1186/1752-0509-6-S3-S2 (PMC3524085; doi:10.1186/1752-0509-6-S3-S2)
Supplement: Additional file 8 — List of 9-node subgraphs. [file 1752-0509-6-S3-S2-S8.xls]

## Sheet: 9edge
9-edge subgraphs: 96
subgraph 0
STAT5B-STAT5B
STAT5B-NR3C1
STAT5B-NCOR2
STAT5B-CREBBP
STAT5B-STAT3
RELA-RELA
RELA-CREBBP
RELA-NCOA3
NCOA1-CREBBP
subgraph 1
STAT5B-STAT5B
STAT5B-NR3C1
STAT5B-NCOR2
STAT5B-CREBBP
STAT5B-STAT3
RELA-RELA
RELA-CREBBP
RELA-NCOA3
CREBBP-NCOA1
subgraph 2
STAT5B-NR3C1
STAT5B-NCOR2
STAT5B-CREBBP
STAT5B-STAT3
RBM8A-STAT3
RELA-RELA
RELA-CREBBP
RELA-NCOA3
NCOA1-CREBBP
subgraph 3
STAT5B-NR3C1
STAT5B-NCOR2
STAT5B-CREBBP
STAT5B-STAT3
RBM8A-STAT3
RELA-RELA
RELA-CREBBP
RELA-NCOA3
CREBBP-NCOA1
subgraph 4
STAT5B-STAT5B
STAT5B-NR3C1
STAT5B-NCOR2
STAT5B-CREBBP
STAT5B-STAT3
RBM8A-STAT3
RELA-RELA
RELA-CREBBP
NCOA1-CREBBP
subgraph 5
STAT5B-STAT5B
STAT5B-NR3C1
STAT5B-NCOR2
STAT5B-CREBBP
STAT5B-STAT3
RBM8A-STAT3
RELA-RELA
RELA-CREBBP
RELA-NCOA3
subgraph 6
STAT5B-STAT5B
STAT5B-NR3C1
STAT5B-NCOR2
STAT5B-CREBBP
STAT5B-STAT3
RBM8A-STAT3
RELA-CREBBP
RELA-NCOA3
NCOA1-CREBBP
subgraph 7
STAT5B-STAT5B
STAT5B-NCOR2
STAT5B-CREBBP
STAT5B-STAT3
RBM8A-STAT3
RELA-RELA
RELA-CREBBP
RELA-NCOA3
NCOA1-CREBBP
subgraph 8
STAT5B-STAT5B
STAT5B-NR3C1
STAT5B-NCOR2
STAT5B-CREBBP
STAT5B-STAT3
RBM8A-STAT3
RELA-RELA
RELA-CREBBP
CREBBP-NCOA1
subgraph 9
STAT5B-STAT5B
STAT5B-NR3C1
STAT5B-NCOR2
STAT5B-CREBBP
STAT5B-STAT3
RBM8A-STAT3
RELA-CREBBP
RELA-NCOA3
CREBBP-NCOA1
subgraph 10
STAT5B-STAT5B
STAT5B-NCOR2
STAT5B-CREBBP
STAT5B-STAT3
RBM8A-STAT3
RELA-RELA
RELA-CREBBP
RELA-NCOA3
CREBBP-NCOA1
subgraph 11
RELA-RELA
RELA-CREBBP
STAT5B-STAT5B
STAT5B-NR3C1
STAT5B-NCOR2
STAT5B-CREBBP
STAT5B-STAT3
RBM8A-STAT3
NCOA1-CREBBP
subgraph 12
RELA-RELA
RELA-CREBBP
STAT5B-STAT5B
STAT5B-NR3C1
STAT5B-NCOR2
STAT5B-CREBBP
STAT5B-STAT3
RBM8A-STAT3
CREBBP-NCOA1
subgraph 13
RELA-CREBBP
RELA-NCOA3
STAT5B-STAT5B
STAT5B-NR3C1
STAT5B-NCOR2
STAT5B-CREBBP
STAT5B-STAT3
RBM8A-STAT3
NCOA1-CREBBP
subgraph 14
RELA-CREBBP
RELA-NCOA3
STAT5B-STAT5B
STAT5B-NR3C1
STAT5B-NCOR2
STAT5B-CREBBP
STAT5B-STAT3
RBM8A-STAT3
CREBBP-NCOA1
subgraph 15
RELA-RELA
RELA-CREBBP
RELA-NCOA3
STAT5B-STAT5B
STAT5B-NR3C1
STAT5B-NCOR2
STAT5B-CREBBP
STAT5B-STAT3
NCOA1-CREBBP
subgraph 16
RELA-RELA
RELA-CREBBP
RELA-NCOA3
STAT5B-STAT5B
STAT5B-NR3C1
STAT5B-NCOR2
STAT5B-CREBBP
STAT5B-STAT3
CREBBP-NCOA1
subgraph 17
RELA-RELA
RELA-CREBBP
RELA-NCOA3
STAT5B-NR3C1
STAT5B-NCOR2
STAT5B-CREBBP
STAT5B-STAT3
RBM8A-STAT3
NCOA1-CREBBP
subgraph 18
RELA-RELA
RELA-CREBBP
RELA-NCOA3
STAT5B-NR3C1
STAT5B-NCOR2
STAT5B-CREBBP
STAT5B-STAT3
RBM8A-STAT3
CREBBP-NCOA1
subgraph 19
RELA-RELA
RELA-CREBBP
RELA-NCOA3
STAT5B-STAT5B
STAT5B-NR3C1
STAT5B-NCOR2
STAT5B-CREBBP
STAT5B-STAT3
RBM8A-STAT3
subgraph 20
RELA-RELA
RELA-CREBBP
RELA-NCOA3
STAT5B-STAT5B
STAT5B-NCOR2
STAT5B-CREBBP
STAT5B-STAT3
RBM8A-STAT3
NCOA1-CREBBP
subgraph 21
RELA-RELA
RELA-CREBBP
RELA-NCOA3
STAT5B-STAT5B
STAT5B-NCOR2
STAT5B-CREBBP
STAT5B-STAT3
RBM8A-STAT3
CREBBP-NCOA1
subgraph 22
STAT5B-STAT5B
STAT5B-NR3C1
STAT5B-CREBBP
STAT5B-STAT3
RELA-RELA
RELA-CREBBP
RELA-NCOA3
NCOA1-CREBBP
RBM8A-STAT3
subgraph 23
STAT5B-STAT5B
STAT5B-NR3C1
STAT5B-CREBBP
STAT5B-STAT3
RELA-RELA
RELA-CREBBP
RELA-NCOA3
CREBBP-NCOA1
RBM8A-STAT3
subgraph 24
RELA-RELA
RELA-CREBBP
RELA-NCOA3
NCOA1-CREBBP
NCOR2-STAT5A
CREBBP-STAT5A
RBM8A-STAT3
STAT3-STAT5A
STAT5A-STAT5A
subgraph 25
RELA-RELA
RELA-CREBBP
RELA-NCOA3
NCOR2-STAT5A
CREBBP-NCOA1
CREBBP-STAT5A
RBM8A-STAT3
STAT3-STAT5A
STAT5A-STAT5A
subgraph 26
NR3C1-STAT5A
RELA-RELA
RELA-CREBBP
RELA-NCOA3
NCOA1-CREBBP
CREBBP-STAT5A
RBM8A-STAT3
STAT3-STAT5A
STAT5A-STAT5A
subgraph 27
NR3C1-STAT5A
RELA-RELA
RELA-CREBBP
RELA-NCOA3
CREBBP-NCOA1
CREBBP-STAT5A
RBM8A-STAT3
STAT3-STAT5A
STAT5A-STAT5A
subgraph 28
NR3C1-STAT5A
RELA-RELA
RELA-CREBBP
NCOA1-CREBBP
NCOR2-STAT5A
CREBBP-STAT5A
RBM8A-STAT3
STAT3-STAT5A
STAT5A-STAT5A
subgraph 29
NR3C1-STAT5A
RELA-RELA
RELA-CREBBP
RELA-NCOA3
NCOA1-CREBBP
NCOR2-STAT5A
CREBBP-STAT5A
RBM8A-STAT3
STAT3-STAT5A
subgraph 30
NR3C1-STAT5A
RELA-RELA
RELA-CREBBP
RELA-NCOA3
NCOR2-STAT5A
CREBBP-STAT5A
RBM8A-STAT3
STAT3-STAT5A
STAT5A-STAT5A
subgraph 31
NR3C1-STAT5A
RELA-CREBBP
RELA-NCOA3
NCOA1-CREBBP
NCOR2-STAT5A
CREBBP-STAT5A
RBM8A-STAT3
STAT3-STAT5A
STAT5A-STAT5A
subgraph 32
NR3C1-STAT5A
RELA-RELA
RELA-CREBBP
NCOR2-STAT5A
CREBBP-NCOA1
CREBBP-STAT5A
RBM8A-STAT3
STAT3-STAT5A
STAT5A-STAT5A
subgraph 33
NR3C1-STAT5A
RELA-CREBBP
RELA-NCOA3
NCOR2-STAT5A
CREBBP-NCOA1
CREBBP-STAT5A
RBM8A-STAT3
STAT3-STAT5A
STAT5A-STAT5A
subgraph 34
NR3C1-STAT5A
RELA-RELA
RELA-CREBBP
RELA-NCOA3
NCOR2-STAT5A
CREBBP-NCOA1
CREBBP-STAT5A
RBM8A-STAT3
STAT3-STAT5A
subgraph 35
RELA-RELA
RELA-CREBBP
NR3C1-STAT5A
NCOA1-CREBBP
NCOR2-STAT5A
CREBBP-STAT5A
RBM8A-STAT3
STAT3-STAT5A
STAT5A-STAT5A
subgraph 36
RELA-RELA
RELA-CREBBP
NR3C1-STAT5A
NCOR2-STAT5A
CREBBP-NCOA1
CREBBP-STAT5A
RBM8A-STAT3
STAT3-STAT5A
STAT5A-STAT5A
subgraph 37
RELA-RELA
RELA-CREBBP
RELA-NCOA3
STAT5B-STAT5B
STAT5B-NR3C1
STAT5B-CREBBP
STAT5B-STAT3
NCOA1-CREBBP
RBM8A-STAT3
subgraph 38
RELA-RELA
RELA-CREBBP
RELA-NCOA3
STAT5B-STAT5B
STAT5B-NR3C1
STAT5B-CREBBP
STAT5B-STAT3
CREBBP-NCOA1
RBM8A-STAT3
subgraph 39
RELA-RELA
RELA-CREBBP
RELA-NCOA3
NCOA1-CREBBP
NCOR2-STAT5A
CREBBP-STAT5A
RBM8A-STAT3
STAT3-STAT5A
STAT5A-STAT5A
subgraph 40
RELA-RELA
RELA-CREBBP
RELA-NCOA3
NCOR2-STAT5A
CREBBP-NCOA1
CREBBP-STAT5A
RBM8A-STAT3
STAT3-STAT5A
STAT5A-STAT5A
subgraph 41
RELA-CREBBP
RELA-NCOA3
NR3C1-STAT5A
NCOA1-CREBBP
NCOR2-STAT5A
CREBBP-STAT5A
RBM8A-STAT3
STAT3-STAT5A
STAT5A-STAT5A
subgraph 42
RELA-CREBBP
RELA-NCOA3
NR3C1-STAT5A
NCOR2-STAT5A
CREBBP-NCOA1
CREBBP-STAT5A
RBM8A-STAT3
STAT3-STAT5A
STAT5A-STAT5A
subgraph 43
RELA-RELA
RELA-CREBBP
RELA-NCOA3
NR3C1-STAT5A
NCOA1-CREBBP
CREBBP-STAT5A
RBM8A-STAT3
STAT3-STAT5A
STAT5A-STAT5A
subgraph 44
RELA-RELA
RELA-CREBBP
RELA-NCOA3
NR3C1-STAT5A
CREBBP-NCOA1
CREBBP-STAT5A
RBM8A-STAT3
STAT3-STAT5A
STAT5A-STAT5A
subgraph 45
RELA-RELA
RELA-CREBBP
RELA-NCOA3
NR3C1-STAT5A
NCOR2-STAT5A
CREBBP-NCOA1
CREBBP-STAT5A
RBM8A-STAT3
STAT3-STAT5A
subgraph 46
RELA-RELA
RELA-CREBBP
RELA-NCOA3
NR3C1-STAT5A
NCOR2-STAT5A
CREBBP-STAT5A
RBM8A-STAT3
STAT3-STAT5A
STAT5A-STAT5A
subgraph 47
RELA-RELA
RELA-CREBBP
RELA-NCOA3
NR3C1-STAT5A
NCOA1-CREBBP
NCOR2-STAT5A
CREBBP-STAT5A
RBM8A-STAT3
STAT3-STAT5A
subgraph 48
STAT5B-NR3C1
STAT5B-NCOR2
STAT5B-CREBBP
STAT5B-STAT3
RELA-RELA
RELA-CREBBP
RELA-NCOA3
NCOA1-CREBBP
RBM8A-STAT3
subgraph 49
STAT5B-NR3C1
STAT5B-NCOR2
STAT5B-CREBBP
STAT5B-STAT3
RELA-RELA
RELA-CREBBP
RELA-NCOA3
CREBBP-NCOA1
RBM8A-STAT3
subgraph 50
STAT5B-STAT5B
STAT5B-NR3C1
STAT5B-NCOR2
STAT5B-CREBBP
STAT5B-STAT3
RELA-RELA
RELA-CREBBP
NCOA1-CREBBP
RBM8A-STAT3
subgraph 51
STAT5B-STAT5B
STAT5B-NR3C1
STAT5B-NCOR2
STAT5B-CREBBP
STAT5B-STAT3
RELA-RELA
RELA-CREBBP
RELA-NCOA3
RBM8A-STAT3
subgraph 52
STAT5B-STAT5B
STAT5B-NCOR2
STAT5B-CREBBP
STAT5B-STAT3
RELA-RELA
RELA-CREBBP
RELA-NCOA3
NCOA1-CREBBP
RBM8A-STAT3
subgraph 53
STAT5B-STAT5B
STAT5B-NR3C1
STAT5B-NCOR2
STAT5B-CREBBP
STAT5B-STAT3
RELA-CREBBP
RELA-NCOA3
NCOA1-CREBBP
RBM8A-STAT3
subgraph 54
STAT5B-STAT5B
STAT5B-NR3C1
STAT5B-NCOR2
STAT5B-CREBBP
STAT5B-STAT3
RELA-RELA
RELA-CREBBP
CREBBP-NCOA1
RBM8A-STAT3
subgraph 55
STAT5B-STAT5B
STAT5B-NR3C1
STAT5B-NCOR2
STAT5B-CREBBP
STAT5B-STAT3
RELA-CREBBP
RELA-NCOA3
CREBBP-NCOA1
RBM8A-STAT3
subgraph 56
STAT5B-STAT5B
STAT5B-NCOR2
STAT5B-CREBBP
STAT5B-STAT3
RELA-RELA
RELA-CREBBP
RELA-NCOA3
CREBBP-NCOA1
RBM8A-STAT3
subgraph 57
RELA-RELA
RELA-CREBBP
STAT5B-STAT5B
STAT5B-NR3C1
STAT5B-NCOR2
STAT5B-CREBBP
STAT5B-STAT3
NCOA1-CREBBP
RBM8A-STAT3
subgraph 58
RELA-RELA
RELA-CREBBP
STAT5B-STAT5B
STAT5B-NR3C1
STAT5B-NCOR2
STAT5B-CREBBP
STAT5B-STAT3
CREBBP-NCOA1
RBM8A-STAT3
subgraph 59
RELA-CREBBP
RELA-NCOA3
STAT5B-STAT5B
STAT5B-NR3C1
STAT5B-NCOR2
STAT5B-CREBBP
STAT5B-STAT3
NCOA1-CREBBP
RBM8A-STAT3
subgraph 60
RELA-CREBBP
RELA-NCOA3
STAT5B-STAT5B
STAT5B-NR3C1
STAT5B-NCOR2
STAT5B-CREBBP
STAT5B-STAT3
CREBBP-NCOA1
RBM8A-STAT3
subgraph 61
RELA-RELA
RELA-CREBBP
RELA-NCOA3
STAT5B-NR3C1
STAT5B-NCOR2
STAT5B-CREBBP
STAT5B-STAT3
NCOA1-CREBBP
RBM8A-STAT3
subgraph 62
RELA-RELA
RELA-CREBBP
RELA-NCOA3
STAT5B-NR3C1
STAT5B-NCOR2
STAT5B-CREBBP
STAT5B-STAT3
CREBBP-NCOA1
RBM8A-STAT3
subgraph 63
RELA-RELA
RELA-CREBBP
RELA-NCOA3
STAT5B-STAT5B
STAT5B-NR3C1
STAT5B-NCOR2
STAT5B-CREBBP
STAT5B-STAT3
RBM8A-STAT3
subgraph 64
RELA-RELA
RELA-CREBBP
RELA-NCOA3
STAT5B-STAT5B
STAT5B-NCOR2
STAT5B-CREBBP
STAT5B-STAT3
NCOA1-CREBBP
RBM8A-STAT3
subgraph 65
RELA-RELA
RELA-CREBBP
RELA-NCOA3
STAT5B-STAT5B
STAT5B-NCOR2
STAT5B-CREBBP
STAT5B-STAT3
CREBBP-NCOA1
RBM8A-STAT3
subgraph 66
RELA-RELA
RELA-CREBBP
RELA-NCOA3
RBM8A-STAT3
NR3C1-STAT5A
NCOR2-STAT5A
CREBBP-NCOA1
CREBBP-STAT5A
STAT3-STAT5A
subgraph 67
RELA-RELA
RELA-CREBBP
RELA-NCOA3
RBM8A-STAT3
NR3C1-STAT5A
NCOA1-CREBBP
NCOR2-STAT5A
CREBBP-STAT5A
STAT3-STAT5A
subgraph 68
RELA-RELA
RELA-CREBBP
RELA-NCOA3
RBM8A-STAT3
NR3C1-STAT5A
NCOR2-STAT5A
CREBBP-STAT5A
STAT3-STAT5A
STAT5A-STAT5A
subgraph 69
RELA-RELA
RELA-CREBBP
RELA-NCOA3
NR3C1-STAT5A
NCOR2-STAT5A
CREBBP-NCOA1
CREBBP-STAT5A
STAT3-STAT5A
STAT5A-STAT5A
subgraph 70
RELA-RELA
RELA-CREBBP
RELA-NCOA3
NR3C1-STAT5A
NCOA1-CREBBP
NCOR2-STAT5A
CREBBP-STAT5A
STAT3-STAT5A
STAT5A-STAT5A
subgraph 71
RELA-RELA
RELA-CREBBP
RELA-NCOA3
RBM8A-STAT3
NR3C1-STAT5A
CREBBP-NCOA1
CREBBP-STAT5A
STAT3-STAT5A
STAT5A-STAT5A
subgraph 72
RELA-RELA
RELA-CREBBP
RELA-NCOA3
RBM8A-STAT3
NR3C1-STAT5A
NCOA1-CREBBP
CREBBP-STAT5A
STAT3-STAT5A
STAT5A-STAT5A
subgraph 73
RELA-CREBBP
RELA-NCOA3
RBM8A-STAT3
NR3C1-STAT5A
NCOR2-STAT5A
CREBBP-NCOA1
CREBBP-STAT5A
STAT3-STAT5A
STAT5A-STAT5A
subgraph 74
RELA-CREBBP
RELA-NCOA3
RBM8A-STAT3
NR3C1-STAT5A
NCOA1-CREBBP
NCOR2-STAT5A
CREBBP-STAT5A
STAT3-STAT5A
STAT5A-STAT5A
subgraph 75
RELA-RELA
RELA-CREBBP
RELA-NCOA3
RBM8A-STAT3
NCOR2-STAT5A
CREBBP-NCOA1
CREBBP-STAT5A
STAT3-STAT5A
STAT5A-STAT5A
subgraph 76
RELA-RELA
RELA-CREBBP
RELA-NCOA3
RBM8A-STAT3
NCOA1-CREBBP
NCOR2-STAT5A
CREBBP-STAT5A
STAT3-STAT5A
STAT5A-STAT5A
subgraph 77
RELA-RELA
RELA-CREBBP
RELA-NCOA3
STAT5B-STAT5B
STAT5B-NR3C1
STAT5B-CREBBP
STAT5B-STAT3
RBM8A-STAT3
CREBBP-NCOA1
subgraph 78
RELA-RELA
RELA-CREBBP
RELA-NCOA3
STAT5B-STAT5B
STAT5B-NR3C1
STAT5B-CREBBP
STAT5B-STAT3
RBM8A-STAT3
NCOA1-CREBBP
subgraph 79
RELA-RELA
RELA-CREBBP
RBM8A-STAT3
NR3C1-STAT5A
NCOR2-STAT5A
CREBBP-NCOA1
CREBBP-STAT5A
STAT3-STAT5A
STAT5A-STAT5A
subgraph 80
RELA-RELA
RELA-CREBBP
RBM8A-STAT3
NR3C1-STAT5A
NCOA1-CREBBP
NCOR2-STAT5A
CREBBP-STAT5A
STAT3-STAT5A
STAT5A-STAT5A
subgraph 81
RBM8A-STAT3
NR3C1-STAT5A
RELA-RELA
RELA-CREBBP
RELA-NCOA3
NCOR2-STAT5A
CREBBP-NCOA1
CREBBP-STAT5A
STAT3-STAT5A
subgraph 82
RBM8A-STAT3
NR3C1-STAT5A
RELA-CREBBP
RELA-NCOA3
NCOR2-STAT5A
CREBBP-NCOA1
CREBBP-STAT5A
STAT3-STAT5A
STAT5A-STAT5A
subgraph 83
RBM8A-STAT3
NR3C1-STAT5A
RELA-RELA
RELA-CREBBP
NCOR2-STAT5A
CREBBP-NCOA1
CREBBP-STAT5A
STAT3-STAT5A
STAT5A-STAT5A
subgraph 84
RBM8A-STAT3
NR3C1-STAT5A
RELA-RELA
RELA-CREBBP
RELA-NCOA3
NCOA1-CREBBP
NCOR2-STAT5A
CREBBP-STAT5A
STAT3-STAT5A
subgraph 85
RBM8A-STAT3
NR3C1-STAT5A
RELA-CREBBP
RELA-NCOA3
NCOA1-CREBBP
NCOR2-STAT5A
CREBBP-STAT5A
STAT3-STAT5A
STAT5A-STAT5A
subgraph 86
RBM8A-STAT3
NR3C1-STAT5A
RELA-RELA
RELA-CREBBP
RELA-NCOA3
NCOR2-STAT5A
CREBBP-STAT5A
STAT3-STAT5A
STAT5A-STAT5A
subgraph 87
RBM8A-STAT3
NR3C1-STAT5A
RELA-RELA
RELA-CREBBP
NCOA1-CREBBP
NCOR2-STAT5A
CREBBP-STAT5A
STAT3-STAT5A
STAT5A-STAT5A
subgraph 88
NR3C1-STAT5A
RELA-RELA
RELA-CREBBP
RELA-NCOA3
NCOR2-STAT5A
CREBBP-NCOA1
CREBBP-STAT5A
STAT3-STAT5A
STAT5A-STAT5A
subgraph 89
NR3C1-STAT5A
RELA-RELA
RELA-CREBBP
RELA-NCOA3
NCOA1-CREBBP
NCOR2-STAT5A
CREBBP-STAT5A
STAT3-STAT5A
STAT5A-STAT5A
subgraph 90
RBM8A-STAT3
NR3C1-STAT5A
RELA-RELA
RELA-CREBBP
RELA-NCOA3
CREBBP-NCOA1
CREBBP-STAT5A
STAT3-STAT5A
STAT5A-STAT5A
subgraph 91
RBM8A-STAT3
NR3C1-STAT5A
RELA-RELA
RELA-CREBBP
RELA-NCOA3
NCOA1-CREBBP
CREBBP-STAT5A
STAT3-STAT5A
STAT5A-STAT5A
subgraph 92
RBM8A-STAT3
RELA-RELA
RELA-CREBBP
RELA-NCOA3
NCOR2-STAT5A
CREBBP-NCOA1
CREBBP-STAT5A
STAT3-STAT5A
STAT5A-STAT5A
subgraph 93
RBM8A-STAT3
RELA-RELA
RELA-CREBBP
RELA-NCOA3
NCOA1-CREBBP
NCOR2-STAT5A
CREBBP-STAT5A
STAT3-STAT5A
STAT5A-STAT5A
subgraph 94
STAT5B-STAT5B
STAT5B-NR3C1
STAT5B-CREBBP
STAT5B-STAT3
RBM8A-STAT3
RELA-RELA
RELA-CREBBP
RELA-NCOA3
CREBBP-NCOA1
subgraph 95
STAT5B-STAT5B
STAT5B-NR3C1
STAT5B-CREBBP
STAT5B-STAT3
RBM8A-STAT3
RELA-RELA
RELA-CREBBP
RELA-NCOA3
NCOA1-CREBBP
Number of unique proteins in 9-edge subgraphs 10
Number of unique internal ids in 9-edge subgraphs 13
