# Supplementary material for: Mining functional subgraphs from cancer protein-protein interaction networks
Source: BMC Syst Biol. 2012 Dec 17;6(Suppl 3):S2. doi: 10.1186/1752-0509-6-S3-S2 (PMC3524085; doi:10.1186/1752-0509-6-S3-S2)
Supplement: Additional file 9 — List of 10-node subgraphs. [file 1752-0509-6-S3-S2-S9.xls]

## Sheet: 10edge
10-edge subgraphs: 16
subgraph 0
RELA-RELA
RELA-CREBBP
RELA-NCOA3
RBM8A-STAT3
NR3C1-STAT5A
NCOR2-STAT5A
CREBBP-NCOA1
CREBBP-STAT5A
STAT3-STAT5A
STAT5A-STAT5A
subgraph 1
RELA-RELA
RELA-CREBBP
RELA-NCOA3
RBM8A-STAT3
NR3C1-STAT5A
NCOA1-CREBBP
NCOR2-STAT5A
CREBBP-STAT5A
STAT3-STAT5A
STAT5A-STAT5A
subgraph 2
RBM8A-STAT3
NR3C1-STAT5A
RELA-RELA
RELA-CREBBP
RELA-NCOA3
NCOR2-STAT5A
CREBBP-NCOA1
CREBBP-STAT5A
STAT3-STAT5A
STAT5A-STAT5A
subgraph 3
RBM8A-STAT3
NR3C1-STAT5A
RELA-RELA
RELA-CREBBP
RELA-NCOA3
NCOA1-CREBBP
NCOR2-STAT5A
CREBBP-STAT5A
STAT3-STAT5A
STAT5A-STAT5A
subgraph 4
RELA-RELA
RELA-CREBBP
RELA-NCOA3
STAT5B-STAT5B
STAT5B-NR3C1
STAT5B-NCOR2
STAT5B-CREBBP
STAT5B-STAT3
RBM8A-STAT3
CREBBP-NCOA1
subgraph 5
RELA-RELA
RELA-CREBBP
RELA-NCOA3
STAT5B-STAT5B
STAT5B-NR3C1
STAT5B-NCOR2
STAT5B-CREBBP
STAT5B-STAT3
RBM8A-STAT3
NCOA1-CREBBP
subgraph 6
STAT5B-STAT5B
STAT5B-NR3C1
STAT5B-NCOR2
STAT5B-CREBBP
STAT5B-STAT3
RBM8A-STAT3
RELA-RELA
RELA-CREBBP
RELA-NCOA3
CREBBP-NCOA1
subgraph 7
STAT5B-STAT5B
STAT5B-NR3C1
STAT5B-NCOR2
STAT5B-CREBBP
STAT5B-STAT3
RBM8A-STAT3
RELA-RELA
RELA-CREBBP
RELA-NCOA3
NCOA1-CREBBP
subgraph 8
RELA-RELA
RELA-CREBBP
RELA-NCOA3
NR3C1-STAT5A
NCOR2-STAT5A
CREBBP-NCOA1
CREBBP-STAT5A
RBM8A-STAT3
STAT3-STAT5A
STAT5A-STAT5A
subgraph 9
RELA-RELA
RELA-CREBBP
RELA-NCOA3
NR3C1-STAT5A
NCOA1-CREBBP
NCOR2-STAT5A
CREBBP-STAT5A
RBM8A-STAT3
STAT3-STAT5A
STAT5A-STAT5A
subgraph 10
NR3C1-STAT5A
RELA-RELA
RELA-CREBBP
RELA-NCOA3
NCOR2-STAT5A
CREBBP-NCOA1
CREBBP-STAT5A
RBM8A-STAT3
STAT3-STAT5A
STAT5A-STAT5A
subgraph 11
NR3C1-STAT5A
RELA-RELA
RELA-CREBBP
RELA-NCOA3
NCOA1-CREBBP
NCOR2-STAT5A
CREBBP-STAT5A
RBM8A-STAT3
STAT3-STAT5A
STAT5A-STAT5A
subgraph 12
RELA-RELA
RELA-CREBBP
RELA-NCOA3
STAT5B-STAT5B
STAT5B-NR3C1
STAT5B-NCOR2
STAT5B-CREBBP
STAT5B-STAT3
CREBBP-NCOA1
RBM8A-STAT3
subgraph 13
RELA-RELA
RELA-CREBBP
RELA-NCOA3
STAT5B-STAT5B
STAT5B-NR3C1
STAT5B-NCOR2
STAT5B-CREBBP
STAT5B-STAT3
NCOA1-CREBBP
RBM8A-STAT3
subgraph 14
STAT5B-STAT5B
STAT5B-NR3C1
STAT5B-NCOR2
STAT5B-CREBBP
STAT5B-STAT3
RELA-RELA
RELA-CREBBP
RELA-NCOA3
CREBBP-NCOA1
RBM8A-STAT3
subgraph 15
STAT5B-STAT5B
STAT5B-NR3C1
STAT5B-NCOR2
STAT5B-CREBBP
STAT5B-STAT3
RELA-RELA
RELA-CREBBP
RELA-NCOA3
NCOA1-CREBBP
RBM8A-STAT3
Number of unique proteins in 10-edge subgraphs 10
Number of unique internal ids in 10-edge subgraphs 13
